# Supplementary material for: Reconstitution of BNIP3/NIX-mitophagy initiation reveals hierarchical flexibility of the autophagy machinery
Source: Nat Cell Biol. 2025 Jul 25;27(8):1272–87. doi: 10.1038/s41556-025-01712-y (PMC12339401; doi:10.1038/s41556-025-01712-y)
Supplement: Supplementary file 4 — This table lists the key resources used in this study [file 41556_2025_1712_MOESM4_ESM.xlsx]

## Sheet: Table 1
RESOURC E TYPE	RESOURCE NAME	SOURCE	IDENTIFIER	NEW/RE USE
Dataset	Mitophagy experiments	This study	https://doi.org/10.5281/zenodo.14867723	New
Dataset	Rapalog-induced chemical dimerization experiments	This study	https://doi.org/10.5281/zenodo.14867723	New
Dataset	Luciferase activity	This study	https://doi.org/10.5281/zenodo.14867723	New
Dataset	Database of 382 common laboratory contaminants	Max Perutz Labs Mass Spectrometry Facility	https://github.com/maxperutzlabs- ms/perutz-ms-contaminants	Reuse
Dataset	Mass Spectrometry data set	This study	ProteomeXchange; PXD060351	New
Dataset	Mass Spectrometry data set	This study	ProteomeXchange; PXD060356	New
Dataset	Mass Spectrometry data set	This study	ProteomeXchange; PXD060363	New
Dataset	Homo sapiens reference proteome	Uniprot	UniProt UP000005640, release 2023_03	Reuse
Dataset	Spodoptera reference proteome	Uniprot	UniProt UP000829999, release 2023_03	Reuse
Software/co de	FlowJo versio 10.9.0	https://www.flowjo.com/solutio ns/flowjo	RRID:SCR_008520	Reuse
Software/co de	ImageJ version 1.54	https://imagej.net/ij/	RRID:SCR_003070	Reuse
Software/co de	Zen Blue	Zeiss	RRID:SCR_013672	Reuse
Software/co de	Huygens Professional version 24.04	Scientific Volume Imaging	RRID:SCR_014237	Reuse
Software/co de	ChimeraX versions 1.6.1 and 1.8	UCSF	RRID:SCR_015872	Reuse
Software/co de	AlphaFold-2 Multimer	Google DeepMind, Evans et al. 2021	10.1101/2021.10.04.463034	Reuse
Software/co de	AlphaFold-2.3	Google DeepMind; Jumper et al. 2021	10.1038/s41586-021-03819-2; SCR_025454	Reuse
Software/co de	AlphaFold 3	Google DeepMind; Abramson et al. 2024	10.1038/s41586-024-07487-w; https://github.com/google- deepmind/alphafold3	Reuse
Software/co de	Gromacs versions 2023.3 and 2023.4	http://www.gromacs.org	RRID:SCR_014565	Reuse
Software/co de	Python3 (3.10.9)	python.org	RRID:SCR_008394	Reuse
Software/co de	Python3 scripts	Scripts: Jan Stuke	https://github.com/bio-phys/nix-lir-binding- to-wipi2d	This study
Software/co de	iPython version 8.10.0	http://ipython.org	RRID:SCR_001658	Reuse
Software/co de	Numpy version 1.26.2	https://numpy.org	RRID:SCR_008633	Reuse
Software/co de	Matplotlib version 3.7.1	http://matplotlib.sourceforge.n et	RRID:SCR_008624	Reuse
Software/co de	MDAnalysis version 2.3.0	https://www.mdanalysis.org/	RRID:SCR_025610	Reuse
Software/co de	Visual Molecular Dynamics versions 1.9.3 and 1.9.4	http://www.ks.uiuc.edu/Resear ch/vmd/; Humphrey et al. 1996	RRID:SCR_001820	Reuse
Software/co de	Anaconda version 3 (2019.10)	www.anaconda.com	RRID:SCR_025572	Reuse
Software/co de	Prism	GraphPad	RRID:SCR_002798	Reuse
Software/co de	CRISPick	Broad Institute	RRID:SCR_025148	Reuse
Software/co de	Python library MsReport versions 0.0.11, 0.0.19 or 0.0.27	Max Perutz Labs Mass Spectrometry Facility	10.1021/acs.jproteome.3c00424	Reuse
Software/co de	Synthego ICE CRISPR Analysis Tool version 2	https://ice.editco.bio/ - /	RRID:SCR_024508	Reuse
Software/co de	FragPipe versions 19.1 and 20.0	https://github.com/Nesvilab/Fr agPipe	RRID:SCR_022864	Reuse
Software/co de	MSFragger versions 3.7 and 3.8	https://github.com/Nesvilab/M SFragger	10.1038/nmeth.4256	Reuse
Software/co de	IonQuant versions 1.8.10 and 1.9.8	https://github.com/Nesvilab/Io nQuant	10.1074/mcp.TIR120.002048	Reuse
Software/co de	Philosopher versions 4.8.0 and 8.0.0	https://github.com/Nesvilab/ph ilosopher	10.1038/s41592-020-0912-y	Reuse
Software/co de	Spectronaut (verision 18.3 or 19.5)	Biognosys	https://biognosys.com/software/spectronau t/	Reuse
Protocol	Microscopy-Based Bead Assay	This study	https://doi.org/10.17504/protocols.io.14egn 38pzl5d/v1	New
Protocol	FUNDC1-GST Purification	This study	https://doi.org/10.17504/protocols.io.14egn 66nyl5d/v1	New
Protocol	BNIP3-GST Purification	This study	https://doi.org/10.17504/protocols.io.261ge 5527g47/v1	New
Protocol	In Vitro Kinase Activity Validation	This study	https://doi.org/10.17504/protocols.io.4r3l22 5xjl1y/v1	New
Protocol	Non-Selective Autophagy Induction	This study	https://doi.org/10.17504/protocols.io.4r3l22 8b3l1y/v1	New
Protocol	Lentiviral Transduction	This study	https://doi.org/10.17504/protocols.io.6qpvr 3e5pvmk/v1	New
Protocol	Immunofluorescence Staining	This study	https://doi.org/10.17504/protocols.io.6qpvr 8p1olmk/v1	New
Protocol	ER-Phagy Induction	This study	https://doi.org/10.17504/protocols.io.6qpvr 9qxovmk/v1	New
Protocol	TBK1 Purification	Adriaenssens et al	https://doi.org/10.17504/protocols.io.81wg b6wy1lpk/v1	Reuse
Protocol	Retroviral Transduction	This study	https://doi.org/10.17504/protocols.io.81wg byez1vpk/v1	New
Protocol	AlphaFold2-Multimer Structure Prediction	This study	https://doi.org/10.17504/protocols.io.81wg bz25qgpk/v1	New
Protocol	Molecular Dynamics Simulations	This study	https://doi.org/10.17504/protocols.io.81wg bz25qgpk/v1	New
Protocol	Plasmid Construction	This study	https://doi.org/10.17504/protocols.io.8epv5 x11ng1b/v1	New
Protocol	MBP-ULK1 Purification	Hurley Lab	https://doi.org/10.17504/protocols.io.bvn2n 5ge	Reuse
Protocol	FIP200-GFP Purification	Turco et al	https://doi.org/10.17504/protocols.io.dm6g pbkq5lzp/v1	Reuse
Protocol	ATG9A-Vesicle Purification	This study	https://doi.org/10.17504/protocols.io.dm6g pzok8lzp/v1	New
Protocol	BNIP3/NIX-Mitophagy Induction	This study	https://doi.org/10.17504/protocols.io.e6nvw 11m9lmk/v1	New
Protocol	SDS-PAGE/Western Blotting	This study	https://doi.org/10.17504/protocols.io.eq2lyj 33plx9/v1	New
Protocol	CK2 Kinase Assay	This study	https://doi.org/10.17504/protocols.io.eq2ly ww1evx9/v1	New
Protocol	CRISPR/Cas9 Knockout Cell Generation	This study	https://doi.org/10.17504/protocols.io.j8nlkk zo6l5r/v1	New
Protocol	λ Phosphatase Activity Assay	This study	https://doi.org/10.17504/protocols.io.kqdg3 22bqv25/v1	New
Protocol	PINK1/Parkin-Mitophagy Induction	This study	https://doi.org/10.17504/protocols.io.n2bvj 3yjnlk5/v1	New
Protocol	Rapalog-Induced Dimerization	This study	https://doi.org/10.17504/protocols.io.n92ld myynl5b/v1	New
Protocol	NIX-GST Purification	This study	https://doi.org/10.17504/protocols.io.q26g7 11dkgwz/v1	New
Protocol	Flow Cytometry Analysis	Thanh Ngoc Nguyen	https://doi.org/10.17504/protocols.io.q26g7 4e1qgwz/v1	Reuse
Protocol	Co-Immunoprecipitation	This study	https://doi.org/10.17504/protocols.io.q26g7 m6qqgwz/v1	New
Protocol	BCL2L13-GST Purification	This study	https://doi.org/10.17504/protocols.io.rm7vz jj12lx1/v1	New
Protocol	Purification of BCL2L13-GFP	This study	https://doi.org/10.17504/protocols.io.36wg qno2ogk5/v1	New
Protocol	Purification of GST-LC3B	This study	https://doi.org/10.17504/protocols.io.3byl4 qnbjvo5/v1	New
Protocol	Expression and purification of mCherry- OPTN	This study	https://doi.org/10.17504/protocols.io.4r3l22 5djl1y/v1	New
Protocol	Purification of mCherry-WIPI2d/WIPI3	This study	https://doi.org/10.17504/protocols.io.4r3l2q qyql1y/v1	New
Protocol	Kinase activity assays Src and CK2	This study	https://doi.org/10.17504/protocols.io.5jyl82 by7l2w/v1	New
Protocol	Purification of mCh-WIPI2d-IDR (364- 426aa)	This study	https://doi.org/10.17504/protocols.io.5qpvo kk8bl4o/v1	New
Protocol	Purification mCherry-ATG13 IDR	This study	https://doi.org/10.17504/protocols.io.81wg bz4m1gpk/v1	New
Protocol	Expression and purification protocol of human PI3KC3-C1 (±mCherry)	Dorotea Fracchiolla	https://doi.org/10.17504/protocols.io.8epv5 9mz4g1b/v1	Reuse
Protocol	Generation of CRISPR/Cas9 knockout cells	Thanh Ngoc Nguyen	https://doi.org/10.17504/protocols.io.8epv5 9yx5g1b/v1	Reuse
Protocol	Purification GFP-ATG13 IDR	This study	https://doi.org/10.17504/protocols.io.8epv5 rey4g1b/v1	New
Protocol	Purification of SRC kinase	This study	https://doi.org/10.17504/protocols.io.bp2l6 22mrgqe/v1	New
Protocol	Purification of CCPG1-GST	This study	https://doi.org/10.17504/protocols.io.e6nvw 14dzlmk/v1	New
Protocol	Purification of FIP200 CTR-GFP	Adriaenssens and Turco	https://doi.org/10.17504/protocols.io.j8nlk8 866l5r/v1	Reuse
Protocol	Purification of BNIP3-GFP	This study	https://doi.org/10.17504/protocols.io.kqdg3 28r7v25/v1	New
Protocol	Pull-down with recombinant NIX-GST or BNIP3-GST	This study	https://doi.org/10.17504/protocols.io.kxygx ynzwl8j/v1	New
Protocol	Cell Culture maintenance	This study	https://doi.org/10.17504/protocols.io.n2bvj 3y5blk5/v1	New
Protocol	Purification of FKBP8-GST	This study	https://doi.org/10.17504/protocols.io.n2bvj ne3pgk5/v1	New
Protocol	Purification of GST- WIPI1/WIPI2d/WIPI3/WIPI4	This study	https://doi.org/10.17504/protocols.io.n2bvj nnqxgk5/v1	New
Protocol	Purification of mCherry-ATG101/13 (1- 191aa) subcomplex	This study	https://doi.org/10.17504/protocols.io.n92ld 8wo9v5b/v1	New
Protocol	Rapalog-induced chemical dimerization experiments	Adriaenssens et al	https://doi.org/10.17504/protocols.io.n92ld myynl5b/v1	Reuse
Protocol	Purification of NIX-GFP	This study	https://doi.org/10.17504/protocols.io.x54v9 219zl3e/v1	New
Protocol	In vitro phosphatase assay	This study	https://doi.org/10.17504/protocols.io.yxmv m9b95l3p/v1	New
Protocol	Purification of mCherry- or GFP-tagged ATG13/101 subcomplex	This study	https://doi.org/10.17504/protocols.io.yxmv mepdng3p/v1	New
Protocol	MS sample prep GFP-pull down	This study	https://doi.org/10.17504/protocols.io.6qpvr kdy3lmk/v1	New
Protocol	MS sample prep Quantitative whole cell proteomics	This study	https://doi.org/10.17504/protocols.io.n92ld 5918v5b/v1	New
Protocol	Confocal microscopy of DFP-treated cells	This study	https://doi.org/10.17504/protocols.io.n2bvj 9e9blk5/v1	New
Protocol	Purification of FUNDC1-GFP	This study	https://doi.org/10.17504/protocols.io.4r3l2q nx3l1y/v1	New
Protocol	Purification GST-TEX264	This study	https://doi.org/10.17504/protocols.io.q26g7 178qgwz/v1	New
Protocol	Purification of GST-FAM134C	This study	https://doi.org/10.17504/protocols.io.kxygx y8zkl8j/v1	New
Protocol	Co-immunoprecipitation ER-phagy receptors	This study	https://doi.org/10.17504/protocols.io.81wg brkd1lpk/v1	New
Protocol	Alphafold3 screen	This study	https://doi.org/10.17504/protocols.io.6qpvr 8rm2lmk/v1	New
Antibody	α-Tubulin	Abcam	ab7291 , RRID: AB_2241126	Reuse
Antibody	ATG13	Cell Signaling Technology	13468, RRID: AB_2797419	Reuse
Antibody	Beclin1	Cell Signaling Technology	3738, RRID: AB_490837	Reuse
Antibody	Phospho-Beclin1 Ser30	Cell Signaling Technology	54101, RRID: AB_3102019	Reuse
Antibody	BNIP3	Cell Signaling Technology	44060, RRID: AB_2799259	Reuse
Antibody	CCPG1	Cell Signaling Technology	80158, RRID: AB_2935809	Reuse
Antibody	COXII	Abcam	ab110258 , RRID: AB_10887758	Reuse
Antibody	4EBP1	Proteintech	60246-1-Ig , RRID: AB_2881368	Reuse
Antibody	FIP200	Cell Signaling Technology	12436, RRID: AB_2797913	Reuse
Antibody	GFP	Millipore	MABC1689 , RRID: AB_3675504	Reuse
Antibody	penta-His	Qiagen	34660, RRID: AB_2619735	Reuse
Antibody	LC3B	Nanotools	0260-100/LC3-2G6 , RRID: AB_2943418	Reuse
Antibody	NIX/BNIP3L	Cell Signaling Technology	12396, RRID: AB_2688036	Reuse
Antibody	OPTN	Sigma Aldrich	HPA003279 , RRID: AB_1079527	Reuse
Antibody	HSP60	Abcam	ab46798, RRID:AB_881444	Reuse
Antibody	Phospho-OPTN Ser177	Cell Signaling Technology	57548, RRID: AB_2799529	Reuse
Antibody	p62/SQSTM1	Abnova	H00008878-M01 , RRID: AB_437085	Reuse
Antibody	Phospho-p62/SQSTM1 Ser403	Cell Signaling Technology	39786, RRID: AB_2799162	Reuse
Antibody	TEX264	Sigma-Aldrich	HPA017739 , RRID: AB_1857910	Reuse
Antibody	ULK1	Cell Signaling Technology	8054, RRID: AB_11178668	Reuse
Antibody	V5	Thermo Fisher	R960-25 , RRID: AB_2556564	Reuse
Antibody	WIPI2	Bio-Rad	MCA5780GA , RRID: AB_10845951	Reuse
Antibody	GST	Sigma-Aldrich	SAB4200237 , RRID: AB_2858197	Reuse
Antibody	WIPI1	Santa Cruz Biotechnology	Cat# sc-376205, RRID:AB_10989262	Reuse
Antibody	WIPI3	Santa Cruz	sc-514194, RRID:AB_3101990	Reuse
Antibody	PPTC7	Abcam	ab122548, RRID: AB_11127117	Reuse
Antibody	COXII	Cell Signaling Technology	31219; RRID:AB_2936222	Reuse
Antibody	WIPI4	Abcam	ab168532; RRID:AB_3101989	Reuse
Antibody	HRP conjugated polyclonal goat anti- mouse	Jackson ImmunoResearch Labs	115-035-003; RRID:AB_10015289	Reuse
Antibody	HRP conjugated polyclonal goat anti- rabbit	Jackson ImmunoResearch Labs	111-035-003; RRID:AB_2313567	Reuse
Antibody	AlexaFluor-488 anti-Mouse	Thermo Fisher	A-11001 AB_2534069	Reuse
Antibody	AlexaFluor-546 anti-Rabbit	Thermo Fisher	A-11035 AB_2534093	Reuse
Bacterial strain	DH5-alpha competent E. coli	Thermo Fisher	18265017	Reuse
Bacterial strain	Rosetta pLysS	Novagen	70956-4	Reuse
Bacterial strain	DH10EmBacY	Geneva Biotech	DH10EMBacY (12 x 100µl)	Reuse
Chemical	Rapalog A/C hetero-dimerizer	Takara	635057	Reuse
Chemical	Bafilomycin A1	Santa Cruz Biotech	sc-201550	Reuse
Chemical	TBK1 inhibitor GSK8612	Selleck Chemicals	S8872	Reuse
Chemical	ULK1/2 inhibitor (MRT68921)	BLDpharm	MRT68921	Reuse
Chemical	Vps34-IN1 inhibitor	ApexBio	APE-B6179	Reuse
Chemical	CK2 kinase inhibitor (CX4945)	Selleckchem	CX4945	Reuse
Chemical	Deferiprone (DFP)	Sigma Aldrich	379409	Reuse
Chemical	Oligomycin A	ApexBio	A5588	Reuse
Chemical	Antimycin A1	Sigma-Aldrich	A8674	Reuse
Chemical	Q-VD-OPh	ApexBio	A1901	Reuse
Chemical	DMSO	Sigma	D2438	Reuse
Chemical	Polybrene	Sigma-Aldrich	TR-1003-G	Reuse
Chemical	cOmplete EDTA-free protease inhibitors	Roche	11836170001	Reuse
Chemical	PhosSTOP phosphatase inhibitors	Roche	4906837001	Reuse
Chemical	Silmitasertib CX-4945	Sellekchem	S2248	Reuse
Chemical	Paraformaldehyde	Thermo Fisher	28906	Reuse
Chemical	Triton X-100	Sigma-Aldrich	9002-93-1	Reuse
Chemical	DAPI Fluoromount-G mountin medium	Southern Biotech	0100-20	Reuse
Chemical	β-Glycerophosphate	Sigma	G5422	Reuse
Chemical	Sodium Orthovanadate	Applichem	A2196	Reuse
Peptide	RRRDDDSDDD 10-mer	Biaffin	PEP-CK2I-025	Reuse
Peptide	Poly-(Glu,Tyr 4:1)	BPS Bioscience	40217	Reuse
Peptide	FLAG peptide	Sigma	F32920-4MG	Reuse
Recombina nt protein	NEBuilder HiFi DNA assembly enzyme mix	New England Biolabs	E2621S	Reuse
Recombina nt protein	TEV protease	Generated in-house	Custom	Reuse
Recombina nt protein	DNase I	Sigma	DN25-1G	Reuse
Recombina nt protein	LysC (MS Grade)	FUJIFILM Wako	125-05061	Reuse
Recombina nt protein	Trypsin (Trypsin Gold mass spectrometry grade)	Promega	V5280	Reuse
Recombina nt protein	Benzonase	Sigma	E1014-25KU	Reuse
Recombina nt protein	BNIP3-GST	This study	Addgene_223764	New
Recombina nt protein	BNIP3-GST (W18A/L21A) (ΔLIR)	This study	Addgene_223778	New
Recombina nt protein	BNIP3-GST (E44A L47A D49A A50K Q51A) (ΔWIPI2)	This study	Addgene_223777	New
Recombina nt protein	BNIP3-GFP	This study	Addgene_223765	New
Recombina nt protein	BNIP3-GFP (W18A/L21A) (ΔLIR)	This study	Addgene_223766	New
Recombina nt protein	NIX-GFP (WT)	This study	Addgene_223736	New
Recombina nt protein	NIX-GFP (W36A/L39A) (ΔLIR)	This study	Addgene_223748	New
Recombina nt protein	NIX-GST	This study	Addgene_223733	New
Recombina nt protein	NIX-GST (W36A/L39A) (ΔLIR)	This study	Addgene_223738	New
Recombina nt protein	NIX-GST (E72A/L75A/D77A/E81A) (ΔWIPI2)	This study	Addgene_223753	New
Recombina nt protein	BCL2L13-GST	This study	Addgene_223744	New
Recombina nt protein	BCL2L13-GST (I224A/L227A/W276A/I279A) (ΔLIR1+3)	This study	Addgene_223754	New
Recombina nt protein	BCL2L13-GST (I224A/L227A/W276A/I279A/I307A/V310 A) (ΔLIR1+3+4)	This study	Addgene_223756	New
Recombina nt protein	BCL2L13-GST (W276A/I279A) (ΔLIR1)	This study	Addgene_223749	New
Recombina nt protein	BCL2L13-GST (W276A/I279A/I307A/V310A) (ΔLIR1+4)	This study	Addgene_223755	New
Recombina nt protein	BCL2L13-GST (Y213A/I216A/W276A/I279A) (ΔLIR1+2)	This study	Addgene_223752	New
Recombina nt protein	BCL2L13-GFP	This study	Addgene_223745	New
Recombina nt protein	BCL2L13-GFP (I224A/L227A)	This study	Addgene_223775	New
Recombina nt protein	BCL2L13-GFP (I224A/L227A/W276A/I279A)	This study	Addgene_223780	New
Recombina nt protein	BCL2L13-GFP (I224A/L227A/W276A/I279A/I307A/V310 A)	This study	Addgene_223784	New
Recombina nt protein	BCL2L13-GFP (I307A/V310A)	This study	Addgene_223776	New
Recombina nt protein	BCL2L13-GFP (W276A/I279A)	This study	Addgene_223746	New
Recombina nt protein	BCL2L13-GFP (W276A/I279A/I307A/V310A)	This study	Addgene_223781	New
Recombina nt protein	BCL2L13-GFP (Y213A/I216A)	This study	Addgene_223783	New
Recombina nt protein	BCL2L13-GFP (Y213A/I216A/W276A/I279A)	This study	Addgene_223782	New
Recombina nt protein	FUNDC1-GST	This study	Addgene_223734	New
Recombina nt protein	FUNDC1-GST (Y18A/L21A) (ΔLIR)	This study	Addgene_223739	New
Recombina nt protein	FUNDC1-GFP	This study	Addgene_223737	New
Recombina nt protein	FUNDC1-GFP (Y18A/L21A)	This study	Addgene_223750	New
Recombina nt protein	GST-FAM134C	This study	Addgene_227715	New
Recombina nt protein	GST-TEX264	This study	Addgene_227714	New
Recombina nt protein	CCPG1-GST	This study	Addgene_227713	New
Recombina nt protein	FKBP8-GST	This study	Addgene_227712	New
Recombina nt protein	GFP-ATG13/ATG101	This study	Addgene_223797 / Addgene_223796	New
Recombina nt protein	mCherry-ATG13/ATG101 (FL)	This study	Addgene_223735 / Addgene_171414	Reuse
Recombina nt protein	mCherry-ATG13 (1-191)/ATG101 (HORMA dimer)	This study	Addgene_223759 / Addgene_171414	New
Recombina nt protein	mCherry-ATG13 (IDR) (191-517aa)	This study	Addgene_223762	New
Recombina nt protein	GFP-ATG13-IDR (11A)	This study	Addgene_223779	New
Recombina nt protein	GFP-ATG13-IDR (3A) (M196A/S197A/R199A)	This study	Addgene_223761	New
Recombina nt protein	GFP-ATG13-IDR(191-205_231-517aa) (Δ206-230)	This study	Addgene_223787	New
Recombina nt protein	GFP-ATG13-IDR (191-205aa)	This study	Addgene_223791	New
Recombina nt protein	GFP-ATG13-IDR (191-230aa)	This study	Addgene_223792	New
Recombina nt protein	GFP-ATG13(191-517aa)	This study	Addgene_223760	New
Recombina nt protein	GFP-ATG13(205-517aa) (Δ191-204)	This study	Addgene_223786	New
Recombina nt protein	GFP-ATG13-IDR (206-230aa)	This study	Addgene_223793	New
Recombina nt protein	GFP-ATG13-IDR (231-517aa) (Δ191- 230)	This study	Addgene_223785	New
Recombina nt protein	GST-WIPI2	This study	Addgene_223799	New
Recombina nt protein	GST-WIPI3	This study	Addgene_223800	New
Recombina nt protein	mCherry-WIPI2d	This study	Addgene_223725	New
Recombina nt protein	mCherry-WIPI2d IDR (364-425aa)	This study	Addgene_223790	New
Recombina nt protein	mCherry-WIPI2d (K87A/K88A)	This study	Addgene_223751	New
Recombina nt protein	mCherry-WIPI3	This study	Addgene_223763	New
Recombina nt protein	mEGFP	This study	Addgene_223723	New
Recombina nt protein	mCherry	This study	Addgene_223723	New
Recombina nt protein	6xHis-TEV-λ PPase	This study	Addgene_223747	New
Recombina nt protein	mCherry-OPTN	Martens Lab	Addgene_190191	Reuse
Recombina nt protein	CK2α/α'/β	This study	Addgene_223740	New
Recombina nt protein	Src	This study	Addgene_223742	New
Recombina nt protein	Src(Y530F)	This study	Addgene_223743	New
Recombina nt protein	MBP-ULK1	Hurley Lab	Addgene_171416	Reuse
Recombina nt protein	TBK1	Martens Lab	Addgene_208875	Reuse
Recombina nt protein	mCherry-TBK1	Martens Lab	Addgene_198033	Reuse
Recombina nt protein	GFP-TBK1	Martens Lab	Addgene_187830	Reuse
Recombina nt protein	mCherry-ATG14/VPS34/VPS15/BECN1 (PI3KCI-C3 complex)	Martens Lab	Addgene_187936	Reuse
Recombina nt protein	GST	This study	Addgene_223723	New
Recombina nt protein	GST-GBRP	This study	Addgene_223728	Reuse
Recombina nt protein	GST-GBRPL1	This study	Addgene_223729	Reuse
Recombina nt protein	GST-GBRPL2	This study	Addgene_223730	Reuse
Recombina nt protein	GST-LC3A	This study	Addgene_223726	Reuse
Recombina nt protein	GST-LC3B	Martens Lab	Addgene_216836	Reuse
Recombina nt protein	GST-LC3C	This study	Addgene_223727	Reuse
Recombina nt protein	FIP200/ATG13-EGFP/ATG101/ULK1	Martens Lab	Addgene_171410 / Addgene_171413 / Addgene_189590 / Addgene_171416	Reuse
Recombina nt protein	FIP200-EGFP	Martens Lab	Addgene_187832	Reuse
Recombina nt protein	GFP-FIP200(CTR)	This study	Addgene_223724	New
Recombina nt protein	EGFP-ATG13/ATG101	Hurley Lab	Addgene_171413 / Addgene_189590	Reuse
Recombina nt protein	mCherry-ATG13/ATG101	This study	Addgene_223735	New
Recombina nt protein	GFP-ULK1	This study	Addgene_239015	New
Critical commercial assay	Wizard SV gel and PCR Cleanup System	Promega	A9282	Reuse
Critical commercial assay	GeneJet Plasmid Miniprep kit	Thermo Fisher	K0503	Reuse
Critical commercial assay	Pierce Detergent Compatible Bradford Assay Kit	Thermo Fisher	23246	Reuse
Experiment al model: Cell line	HeLa	ATCC	RRID: CVCL_0058	Reuse
Experiment al model: Cell line	HEK293T	ATCC	RRID: CVCL_0063	Reuse
Experiment al model: Cell line	HEK293F	ATCC	RRID: CVCL_6642	Reuse
Experiment al model: Cell line	HAP1	Horizon Discovery	RRID: CVCL_Y019	Reuse
Experiment al model: Cell line	HAP1 ATG9A-GFP-TEV-Flag clone 2A3	Generated in-house	RRID: CVCL_E2TR	New
Experiment al model: Cell line	HeLa BNIP3/NIX DKO clone #6	Generated in-house	RRID: CVCL_E1HA	New
Experiment al model: Cell line	HeLa BNIP3/NIX DKO clone #10	Generated in-house	RRID: CVCL_E1HB	New
Experiment al model: Cell line	HeLa WIPI2 KO clone #7	Generated in-house	RRID: CVCL_E6FD	New
Experiment al model: Cell line	HeLa FIP200 KO clone #39	Generated in-house	RRID: CVCL_D1LA	New
Experiment al model: Cell line	HeLa ATG13 KO clone #1	Generated in-house	RRID: CVCL_E1HE	New
Oligonucleo tide	siRNA: ULK1	Horizondiscovery	L-005049-00-0005	Reuse
Oligonucleo tide	siRNA: ATG13	Horizondiscovery	L-020765-01-0005	Reuse
Oligonucleo tide	siRNA: FIP200	Horizondiscovery	L-021117-00-0005	Reuse
Oligonucleo tide	siRNA: PPTC7	Horizondiscovery	L-017008-00-0005	Reuse
Oligonucleo tide	siRNA: Non-targeting control pool	Horizondiscovery	D-001810-10	Reuse
Oligonucleo tide	sgRNA: ATG13 knockout	Microsynth	Custom	New
Oligonucleo tide	sgRNA: BNIP3 knockout (GCTGAAGTGCAGTTCTACCC)	Microsynth	Custom	New
Oligonucleo tide	sgRNA: FIP200 knockout	Microsynth	Custom	New
Oligonucleo tide	sgRNA: NIX knockout (TTGTGGATGGAGGATGAGGA )	Microsynth	Custom	New
Oligonucleo tide	sgRNA: WIPI2 knockout	Microsynth	Custom	New
Recombina nt DNA	pETDuet1-BCL2L13 I224A/L227A/W276A/I279A (ΔLIR1+3)	This study	Addgene_223754	New
Recombina nt DNA	pETDuet1-BCL2L13 I224A/L227A/W276A/I279A/I307A/V310 A (ΔLIR1+3+4)	This study	Addgene_223756	New
Recombina nt DNA	pETDuet1-BCL2L13 W276A/I279A (ΔLIR1)	This study	Addgene_223749	New
Recombina nt DNA	pETDuet1-BCL2L13 W276A/I279A/I307A/V310A (ΔLIR1+4)	This study	Addgene_223755	New
Recombina nt DNA	pETDuet1-BCL2L13 Y213A/I216A/W276A/I279A (ΔLIR1+2)	This study	Addgene_223752	New
Recombina nt DNA	pETDuet1-BCL2L13-GFP	This study	Addgene_223745	New
Recombina nt DNA	pETDuet1-BCL2L13(I224A/L227A)-GFP	This study	Addgene_223775	New
Recombina nt DNA	pETDuet1- BCL2L13(I224A/L227A/W276A/I279A)- GFP	This study	Addgene_223780	New
Recombina nt DNA	pETDuet1- BCL2L13(I224A/L227A/W276A/I279A/I3 07A/V310A)-GFP	This study	Addgene_223784	New
Recombina nt DNA	pETDuet1-BCL2L13(I307A/V310A)-GFP	This study	Addgene_223776	New
Recombina nt DNA	pETDuet1-BCL2L13(W276A/I279A)-GFP	This study	Addgene_223746	New
Recombina nt DNA	pETDuet1- BCL2L13(W276A/I279A/I307A/V310A)- GFP	This study	Addgene_223781	New
Recombina nt DNA	pETDuet1-BCL2L13(Y213A/I216A)-GFP	This study	Addgene_223783	New
Recombina nt DNA	pETDuet1- BCL2L13(Y213A/I216A/W276A/I279A)- GFP	This study	Addgene_223782	New
Recombina nt DNA	pET-DUET1-FUNDC1 Y18A/L21A (ΔLIR)	This study	Addgene_223739	New
Recombina nt DNA	pET-DUET1-FUNDC1-GFP	This study	Addgene_223737	New
Recombina nt DNA	pET-DUET1-FUNDC1(Y18A/L21A)-GFP	This study	Addgene_223750	New
Recombina nt DNA	Gag-Pol	Gift from Richard Youle Lab	n.a.	Reuse
Recombina nt DNA	pCAG-GST-TEV-ATG101	Hurley Lab	Addgene_171414	Reuse
Recombina nt DNA	pGEX4T1_GST-EGFP- ATG13_IDR_191-517aa_(M196-H214 11xA)	This study	Addgene_223779	New
Recombina nt DNA	pGEX4T1_GST-TEV-EGFP- ATG13_IDR_191- 517aa_(M196A_S197A_R199A)	This study	Addgene_223761	New
Recombina nt DNA	pGEX4T1_GST-EGFP- ATG13_IDR_delta206-230 (191- 205_231-517aa)	This study	Addgene_223787	New
Recombina nt DNA	pGEX-4T1_GST-EGFP-ATG13_IDR (191-205aa)	This study	Addgene_223791	New
Recombina nt DNA	pGEX-4T1_GST-EGFP-ATG13_IDR (191-230aa)	This study	Addgene_223792	New
Recombina nt DNA	pGEX4T1_GST-EGFP-ATG13_IDR (191-517aa)	This study	Addgene_223760	New
Recombina nt DNA	pGEX4T1_GST-EGFP- ATG13_IDR_delta191-204 (205-517aa)	This study	Addgene_223786	New
Recombina nt DNA	pGEX-4T1_GST-EGFP-ATG13_IDR (206-230aa)	This study	Addgene_223793	New
Recombina nt DNA	pGEX4T1_GST-EGFP- ATG13_IDR_delta191-230 (231-517aa)	This study	Addgene_223785	New
Recombina nt DNA	pCAG-GST-TEV-GFP-ATG13	This study	Addgene_223797	New
Recombina nt DNA	pCAG_mCherry-ATG13 (1-191)	This study	Addgene_223759	New
Recombina nt DNA	pETDuet1_6xHis-TEV-mCherry-ATG13 IDR (191-517aa)	This study	Addgene_223762	New
Recombina nt DNA	pCAG-GST-TEV-WIPI1	This study	Addgene_223798	New
Recombina nt DNA	pCAG-GST-TEV-WIPI2	This study	Addgene_223799	New
Recombina nt DNA	pCAG-GST-TEV-WIPI3	This study	Addgene_223800	New
Recombina nt DNA	pCAG-GST-TEV-WIPI4	This study	Addgene_223801	New
Recombina nt DNA	pCHAC-mito-mKeima	Gift from Richard Youle Lab	Addgene_72342	Reuse
Recombina nt DNA	pET-DUET1-6xHis-TEV-GFP- FIP200(CTR)	This study	Addgene_223724	New
Recombina nt DNA	pET-DUET1-6xHis-TEV-mCherRY- WIPI2d	This study	Addgene_223725	New
Recombina nt DNA	pET-DUET1-6xHis-TEV-mCherRY- WIPI2d IDR (364-425aa)	This study	Addgene_223790	New
Recombina nt DNA	pET-DUET1-6xHis-TEV-mCherRY- WIPI2d K87A/K88A	This study	Addgene_223751	New
Recombina nt DNA	pET-DUET1-6xHis-TEV-mCherRY- WIPI3	This study	Addgene_223763	New
Recombina nt DNA	pET-DUET1-BCL2L13-GST	This study	Addgene_223744	New
Recombina nt DNA	pET-DUET1-EGFP	This study	Addgene_223723	New
Recombina nt DNA	pET-DUET1-FKBP8-GST	This study	Addgene_223747	New
Recombina nt DNA	pET-DUET1-FUNDC1-GST	This study	Addgene_223734	New
Recombina nt DNA	pET-DUET1-mCherry	This study	Addgene_223723	New
Recombina nt DNA	pET-DUET1-NIX 4A-GST	This study	Addgene_223753	New
Recombina nt DNA	pET-DUET1-NIX-GST	This study	Addgene_223733	New
Recombina nt DNA	pET-DUET1-λ PPase	This study	Addgene_223747	New
Recombina nt DNA	pETDuet-1-6xHis-TEV-mCherRY-OPTN	Martens Lab	Addgene_190191	Reuse
Recombina nt DNA	pETDuet-1-6xHis-TEV-OPTN	Martens Lab	Addgene_190191	Reuse
Recombina nt DNA	pFastBac-Dual-BNIP3 5A-GST	This study	Addgene_223777	New
Recombina nt DNA	pFastBac-Dual-BNIP3-GST	This study	Addgene_223764	New
Recombina nt DNA	pBIG1a-GST-TEV-CK2α/β	This study	Addgene_223740	New
Recombina nt DNA	pBIG1a_GST-TEV-CK2alpha'_CK2beta	This study	Addgene_223741	New
Recombina nt DNA	pFastBac-Dual-TBK1	Martens Lab	Addgene_208875	Reuse
Recombina nt DNA	pGB-02-03-GST-3C-FIP200-EGFP	Martens Lab	Addgene_187832	Reuse
Recombina nt DNA	pGBdest-GST-3C-mCherRY- ATG14/VPS34/VPS15/BECN1	Martens Lab	Addgene_187936	Reuse
Recombina nt DNA	pGenLenti ATG13 (delta 191-205)	This study	Addgene_223773	New
Recombina nt DNA	pGenLenti ATG13 (delta 191-230)	This study	Addgene_223772	New
Recombina nt DNA	pGenLenti ATG13 (delta 206-230)	This study	Addgene_223774	New
Recombina nt DNA	pGenLenti ATG13 (WT)	This study	Addgene_223771	New
Recombina nt DNA	pGenLenti V5-BNIP3	This study	Addgene_223732	New
Recombina nt DNA	pGenLenti V5-NIX	This study	Addgene_223731	New
Recombina nt DNA	pGenLenti V5-NIX E72A/L75A/D77A/E81A (4A)	This study	Addgene_223789	New
Recombina nt DNA	pGenLenti V5-NIX W36A/L39A (ΔLIR)	This study	Addgene_223788	New
Recombina nt DNA	pETDuet1_His-TEV-EGFP	This study	Addgene_223723	Reuse
Recombina nt DNA	pETDuet1_6xHis-TEV-mCherry	This study	Addgene_227710	Reuse
Recombina nt DNA	pGEX-4T1-GST	This study	Addgene_223723	New
Recombina nt DNA	pGEX-4T1-GST-GBRP	This study	Addgene_223728	New
Recombina nt DNA	pGEX-4T1-GST-GBRPL1	This study	Addgene_223729	New
Recombina nt DNA	pGEX-4T1-GST-GBRPL2	This study	Addgene_223730	New
Recombina nt DNA	pGEX-4T1-GST-LC3A	This study	Addgene_223726	New
Recombina nt DNA	pGEX-4T1-GST-LC3B	Martens Lab	Addgene_216836	Reuse
Recombina nt DNA	pGEX-4T1-GST-LC3C	This study	Addgene_223727	New
Recombina nt DNA	pHAGE-FAM134C-GFP	Wade Harper Lab	Addgene_201927	Reuse
Recombina nt DNA	pHAGE-FKBP-GFP-WIPI1	This study	Addgene_223767	New
Recombina nt DNA	pHAGE-FKBP-GFP-WIPI2	This study	Addgene_223757	New
Recombina nt DNA	pHAGE-FKBP-GFP-WIPI2 IDR (364- 425aa)	This study	Addgene_223758	New
Recombina nt DNA	pHAGE-FKBP-GFP-WIPI2 R108E/R125E	This study	Addgene_223770	New
Recombina nt DNA	pHAGE-FKBP-GFP-WIPI3	This study	Addgene_223768	New
Recombina nt DNA	pHAGE-FKBP-GFP-WIPI4	This study	Addgene_223769	New
Recombina nt DNA	pHAGE-mt-mKeima-P2A-FRB-Fis1	Richard Youle Lab	Addgene_135295	Reuse
Recombina nt DNA	pHAGE-TEX264-GFP	Wade Harper Lab	Addgene_201925	Reuse
Recombina nt DNA	pSpCas9(BB)-2A-GFP	Feng Zhang Lab	Addgene_48138	Reuse
Recombina nt DNA	VSV-G	Gift from Richard Youle Lab	n.a.	Reuse
Recombina nt DNA	GST-TEV-FIP200-MBP	Hurley Lab	Addgene_171410	Reuse
Recombina nt DNA	EGFP-ATG13	Hurley Lab	Addgene_171413	Reuse
Recombina nt DNA	ATG101	Hurley Lab	Addgene_189590	Reuse
Recombina nt DNA	pCAG-MBP-Strep-Strep-Flag-TEV-ULK1	Hurley Lab	Addgene_171416	Reuse
Recombina nt DNA	pFastBac-Dual-BNIP3 W18A/L21A (ΔLIR)	This study	Addgene_223778	New
Recombina nt DNA	pFastBac-Dual_BNIP3(1-158aa)-EGFP- TEV-GST	This study	Addgene_223765	New
Recombina nt DNA	pFastBac-Dual_BNIP3(W18A/L21A)- GFP	This study	Addgene_223766	New
Recombina nt DNA	pLIB-GST-TEV-Src (WT)	This study	Addgene_223742	New
Recombina nt DNA	pLIB_GST-TEV-SRC (Y530F)	This study	Addgene_223743	New
Recombina nt DNA	pFastBac-GST-TEV-mCherry-TBK1	Martens Lab	Addgene_198033	Reuse
Recombina nt DNA	pFastBac_Dual_GST-TEV-EGFP-TBK1	Martens Lab	Addgene_187830	Reuse
Recombina nt DNA	pETDuet1_NIX(1-182aa)-EGFP-TEV- GST (WT)	This study	Addgene_223736	New
Recombina nt DNA	pETDuet1_NIX(1-182aa)-THROMBIN- GST (W36A/L39A; deltaLIR)	This study	Addgene_223738	New
Recombina nt DNA	pCAG_ATG101	This study	Addgene_223796	New
Recombina nt DNA	pHAGE-FRB-Fis1 (no mt-mKeima)	This study	Addgene_223795	New
Recombina nt DNA	pCAG_mCherry-ATG13 (WT)	This study	Addgene_223735	New
Recombina nt DNA	pETDuet1_NIX(1-182aa)-EGFP-TEV- GST (W36A/L39A; deltaLIR)	This study	Addgene_223748	New
Recombina nt DNA	pGEX-4T1_GST-thrombin- FAM134C(250-466aa)	This study	Addgene_227715	New
Recombina nt DNA	pGEX-4T1_GST-thrombin-TEX264(28- 313aa)	This study	Addgene_227714	New
Recombina nt DNA	pETDuet_6xHis-CCPG1(1-212aa)- thrombin-GST	This study	Addgene_227713	New
Recombina nt DNA	pETDuet_6xHis-FKBP8(1-391aa)- thrombin-GST	This study	Addgene_227712	New
Recombina nt DNA	pCAG_MBP-OSF-TEV-GFP-hULK1	This study	Addgene_239015	New
Other	Sf9 insect cells	Thermo Fisher	RRID: CVCL_0549	Reuse
Other	Fetal Bovine Serum (FBS)	Sigma-Aldrich	F7524	Reuse
Other	BSA	Sigma-Aldrich	9048-46-8	Reuse
Other	Cell strainer caps	Falcon	352235	Reuse
Other	LSR Fortessa Cell Analyser	BD biosciences	n.a.	Reuse
Other	Glutathione Sepharose 4B beads	Cytiva	17075605	Reuse
Other	0.45 µm syringe filter	Whatman	6880-2504	Reuse
Other	Superdex 200 Increase 10/300 GL column	Cytiva	28990944	Reuse
Other	Nitrocellulose membranes	GE Healthcare	RPN132D	Reuse
Other	Lipofectamine RNAiMAX	Thermo Fisher	13778075	Reuse
Other	Lipofectamine 3000	Thermo Fisher	L3000008	Reuse
Other	Falcon Cell Strainer Caps	Falcon	352235	Reuse
Other	4-12% SDS-PAGE Gels	Thermo Fisher	NP0321BOX	Reuse
Other	4-12% SDS-PAGE Gels	Thermo Fisher	NP0322BOX	Reuse
Other	4-12% SDS-PAGE Gels	Thermo Fisher	NP0323BOX	Reuse
Other	16% Tris-Glycine Gels	Thermo Fisher	XP00162BOX	Reuse
Other	GFP-Trap Agarose	Chromotek	GTA-20	Reuse
Other	Anti-V5 Agarose Beads	Sigma-Aldrich	A7345	Reuse
Other	PageRuler Prestained protein marker	Thermo Fisher	26616	Reuse
Other	Anti-FLAG M2 Affinity Gel from	Sigma-Aldrich	A2220	Reuse
Other	Polyethylenimine (PEI 25K)	Polysciences	23966-1	Reuse
Other	Dulbecco Modified Eagle Medium (DMEM)	Thermo Fisher	41966029	Reuse
Other	Iscove’s modified Dulbecco’s medium	Thermo Fisher	31980048	Reuse
Other	Earle’s balanced salt medium	Sigma-Aldrich	E3024	Reuse
Other	FreeStyle 293 Expression Medium	Thermo Fisher	12338-026	Reuse
Other	Opti-MEMR I Reduced Serum Medium	Thermo Fisher	31985-062	Reuse
Other	EXCELL 293 Serum-Free Medium	Sigma-Aldrich	14571C- 1000ML	Reuse
Other	PBS	Thermo Fisher	14190094	Reuse
Other	HEPES	Thermo Fisher	15630080	Reuse
Other	Non-essential amino acids (NEAA)	Thermo Fisher	11140050	Reuse
Other	Penicillin-Streptomycin	Thermo Fisher	15140122	Reuse
