# Supplementary material for: Reconstitution of BNIP3/NIX-mitophagy initiation reveals hierarchical flexibility of the autophagy machinery
Source: Nat Cell Biol. 2025 Jul 25;27(8):1272–87. doi: 10.1038/s41556-025-01712-y (PMC12339401; doi:10.1038/s41556-025-01712-y)
Supplement: Supplementary file 6 — Statistical source data [file 41556_2025_1712_MOESM6_ESM.xlsx]

## Sheet: Fig. 2J
time [ps]	n_h-bonds_R1	n_h-bonds_R2	n_h-bonds_R3	d_TRP_R1 [Å]	d_TRP_R2 [Å]	d_TRP_R3 [Å]	d_pocket_R1 [Å]	d_pocket_R2 [Å]	d_pocket_R3 [Å]
0	4	4	3	8.99469	8.95616	9.60286	3.78402	4.94746	3.40284
1000	4	4	3	9.08842	8.85747	9.34948	3.58133	4.28091	3.87528
2000	3	4	3	9.06459	9.06589	9.44401	3.75079	3.8636	4.16694
3000	4	5	4	9.18797	8.36929	9.62216	3.11567	4.83928	4.74802
4000	4	5	3	9.27923	8.35882	9.51893	3.57292	4.23662	3.53364
5000	3	5	3	9.02	8.76373	9.21836	3.81777	3.84621	3.82707
6000	2	5	3	9.20788	9.01992	9.60448	3.76801	4.16592	3.54342
7000	4	4	3	8.92209	8.79261	9.29925	3.33816	4.51165	3.63106
8000	3	5	4	9.13311	8.87908	9.52223	3.65865	3.77052	3.19356
9000	3	5	3	9.28441	9.22417	9.41493	3.8568	3.42993	3.30013
10000	3	5	4	9.0208	8.70886	9.27699	4.54961	4.00896	3.63653
11000	4	4	4	8.90149	8.99641	9.20903	3.91348	3.71111	3.53449
12000	3	5	4	9.27957	9.21175	9.32101	3.78486	4.02871	3.77658
13000	3	5	3	9.04581	8.99398	9.36916	4.57019	3.47969	3.33367
14000	3	5	3	9.00395	8.83868	8.97482	4.50535	3.92199	3.73226
15000	3	5	3	9.22714	8.94745	9.28402	3.76868	3.60712	3.56204
16000	3	5	3	9.20801	9.1469	9.29058	4.42789	3.79562	3.81997
17000	3	5	3	9.0438	9.06585	9.42353	4.38399	3.66973	4.10967
18000	3	5	3	8.63325	9.26105	9.25308	3.97576	3.66479	3.84566
19000	4	5	3	9.03511	8.72931	9.18198	4.6341	3.71705	3.97953
20000	3	5	3	9.04438	8.90834	9.11354	3.57712	3.53456	3.94555
21000	4	5	3	9.32862	8.89914	9.38982	4.63295	3.85124	3.75545
22000	3	4	3	9.31014	8.95764	9.26532	3.96949	4.35814	4.67608
23000	3	3	3	8.93623	9.16433	8.98462	5.05039	5.2034	4.23464
24000	3	4	3	8.98462	8.93209	8.95654	3.78897	4.62293	3.44913
25000	4	4	3	9.16183	8.46369	9.12274	5.0665	5.20452	3.48725
26000	3	4	3	8.98039	8.88359	9.68466	4.33194	4.26383	3.2894
27000	3	4	3	8.96134	8.969	9.13594	4.21367	4.53844	3.30202
28000	2	3	3	8.90639	9.46876	9.16381	4.52825	4.41959	4.13949
29000	2	3	3	8.707	9.04937	9.0433	5.29934	4.16363	3.38674
30000	2	4	3	9.00243	9.14611	9.36646	4.88221	4.22371	3.71087
31000	2	4	4	8.9829	9.26819	9.31956	4.67718	3.80295	3.72523
32000	2	4	4	9.41713	8.99945	8.94426	4.43493	3.65694	3.29335
33000	2	4	4	8.99891	8.6614	9.16193	4.31377	3.77753	3.48347
34000	1	4	4	9.18185	9.15024	9.22385	3.61802	4.08502	3.91323
35000	3	4	3	9.54008	9.4104	9.33904	4.1715	3.85323	3.56203
36000	3	4	3	9.11882	9.24383	9.22974	3.49086	3.90375	4.37103
37000	3	4	3	8.8657	9.28807	9.43574	3.85177	3.67845	3.31256
38000	4	5	4	8.98227	8.77517	9.27234	4.72036	3.73131	3.95006
39000	4	5	4	8.93473	8.89301	9.16835	4.21652	3.50503	4.02995
40000	3	5	4	9.01856	8.97268	9.33949	4.17399	4.31645	3.67388
41000	3	5	3	8.7902	8.9257	9.01976	4.82237	3.66089	4.15713
42000	4	5	4	8.57547	8.855	9.64072	4.03629	4.13174	3.59949
43000	3	5	3	8.45811	9.00606	9.45224	4.21351	4.02564	3.80493
44000	3	5	3	9.49145	9.1336	9.85207	4.11969	3.58241	3.66968
45000	3	5	3	8.73985	8.97259	9.25226	3.60506	4.12384	4.31523
46000	3	5	4	9.28394	8.61507	9.07765	4.23995	4.31238	3.10192
47000	3	5	3	9.47839	9.12555	9.08777	3.70525	4.51035	3.38246
48000	3	5	3	9.14019	9.36676	9.27781	4.24323	4.67235	3.87481
49000	3	5	3	8.69687	9.34945	9.24563	3.6965	3.70323	3.55315
50000	4	5	3	8.70123	8.97486	9.12809	4.5818	4.04847	3.66882
51000	3	5	3	9.23998	9.11944	9.24555	4.13383	3.79132	3.64911
52000	4	5	3	8.67643	8.64774	9.04444	5.31659	3.8602	3.98484
53000	3	5	4	9.01981	9.06122	8.86129	4.99586	3.89421	4.10894
54000	3	5	4	9.29018	8.61593	8.87173	3.93622	4.34757	4.06354
55000	3	5	3	9.40986	9.07997	9.33996	3.58045	4.09356	4.50223
56000	3	5	3	9.46478	9.18926	9.23936	4.21666	3.90838	3.66335
57000	3	5	3	9.34822	9.12007	9.40262	3.94941	3.87769	3.64333
58000	3	5	4	9.62327	9.12465	8.96689	3.74782	3.78989	3.37025
59000	3	5	4	9.2854	8.84382	9.26898	4.26137	4.07437	3.74509
60000	4	5	4	10.0172	9.29218	9.15543	4.05622	3.84829	4.30408
61000	3	5	3	9.30435	9.25916	8.93769	4.03	3.45887	3.56806
62000	3	4	4	9.60872	8.91839	9.27684	3.75106	3.97736	4.1851
63000	3	5	3	9.48731	8.72384	8.84529	3.68083	3.47168	3.76928
64000	3	4	3	9.24205	8.58164	9.28903	3.89597	3.82564	3.84665
65000	3	4	3	9.48541	9.18005	8.78515	4.54869	3.44224	3.86156
66000	3	5	3	9.75325	9.12082	9.14061	3.93392	4.43862	4.08327
67000	4	5	3	8.61051	9.27486	8.65981	4.59661	3.91145	4.59332
68000	3	4	2	9.19326	8.96649	8.83077	3.67213	4.46053	4.61175
69000	3	5	3	9.71279	9.05842	9.01957	3.66498	3.74567	4.40151
70000	3	4	3	9.60837	9.04951	8.76759	3.53159	3.89674	4.45775
71000	3	5	3	9.1605	8.80286	9.42509	3.53757	4.10247	3.7327
72000	3	5	2	8.94722	8.98643	9.3572	3.52474	4.02161	4.49616
73000	3	5	3	8.70031	8.92879	9.10722	4.30724	3.79091	4.05849
74000	3	5	3	9.3043	9.39421	9.24414	3.56058	3.6778	3.52786
75000	4	5	4	9.01766	9.08769	9.0763	3.43087	3.71841	4.25909
76000	3	5	4	9.06458	9.09571	8.86579	3.55497	3.72148	4.02795
77000	3	4	3	9.29688	9.2515	9.41805	3.81124	3.79622	3.98956
78000	3	5	3	8.64219	9.6053	8.89479	4.14798	4.04378	3.86017
79000	3	5	3	9.3116	9.0387	9.11337	3.7133	3.70474	4.44168
80000	4	5	3	9.29457	8.94469	8.99328	3.82703	4.05978	4.07266
81000	3	5	3	9.05897	9.19863	8.99043	3.52045	4.72102	4.09963
82000	4	5	3	8.82797	9.17816	9.08003	3.79264	3.64804	3.98786
83000	4	5	3	9.17512	8.97735	8.83248	3.58135	4.04473	3.86124
84000	3	5	3	9.26299	8.78784	8.77433	3.34224	4.20663	4.30814
85000	3	5	3	8.89316	9.3269	9.1643	3.28911	4.0408	4.32713
86000	3	5	3	9.20336	9.16767	9.12168	3.93593	4.10908	4.11712
87000	4	5	3	8.89101	8.81183	8.921	3.41882	3.83997	3.442
88000	3	5	3	9.12089	9.04273	9.29635	3.88743	3.49836	4.35028
89000	4	5	3	8.69825	8.95288	9.36571	3.89181	4.69503	3.38061
90000	4	4	3	8.85955	9.64678	9.10242	3.57264	3.47938	3.86029
91000	4	4	3	8.54674	8.85927	9.00466	4.03943	5.28271	3.72019
92000	4	4	3	8.94183	9.1527	9.12521	3.97091	4.61423	4.27452
93000	4	4	3	9.09164	9.15594	8.88778	3.71018	3.95932	4.05358
94000	4	4	3	8.88141	8.74132	8.99521	3.42552	4.26232	4.69132
95000	4	4	3	9.10544	9.3889	8.88702	3.68684	3.55586	4.08584
96000	4	4	3	8.79822	8.84132	8.83454	3.51474	3.93799	4.50966
97000	4	4	4	9.29377	9.24492	8.90431	3.44508	3.59768	4.15468
98000	4	4	3	9.09744	9.27228	8.93105	3.41181	4.14053	4.36548
99000	4	4	3	8.87723	8.88089	9.18214	3.72056	3.9529	4.40328
100000	4	4	3	9.01921	9.06844	9.00538	3.84632	3.46014	3.74324
101000	4	4	3	9.6296	9.24124	9.1322	3.80869	3.44363	3.66639
102000	4	4	3	9.1461	9.00063	8.94996	3.44003	3.9903	4.40302
103000	4	4	3	8.28594	9.09486	9.35321	3.4096	3.48623	3.75911
104000	4	4	3	8.83015	9.08961	9.08916	3.6333	4.10432	3.96293
105000	4	4	3	9.07262	9.30061	8.90912	3.65937	3.77757	4.36153
106000	4	4	3	8.98991	9.7252	9.1974	3.49688	4.69844	3.75475
107000	4	4	3	9.06553	9.21993	9.11468	3.65567	3.62787	3.67166
108000	4	4	4	8.92317	9.52494	9.14585	3.81961	3.40484	4.04124
109000	4	4	3	8.81379	8.79346	8.93998	3.62786	3.60633	3.84876
110000	4	4	3	8.34895	8.69805	9.00143	3.5445	4.05505	3.39769
111000	4	4	3	8.79775	9.27329	8.74871	3.77748	3.37468	4.95021
112000	4	4	3	9.35231	8.9101	9.02761	3.42011	3.70249	4.26343
113000	3	4	2	9.00561	8.97063	9.18182	4.0653	3.57337	3.98874
114000	4	5	3	9.15556	9.09197	8.80793	3.6889	3.47019	4.51168
115000	4	4	1	9.14533	8.94612	9.39448	3.84538	3.88826	3.84976
116000	3	4	3	8.94222	9.09277	8.76049	3.46008	3.95862	4.0832
117000	3	5	3	9.14897	8.7818	8.7231	3.6241	3.91344	4.25378
118000	4	4	3	8.93098	8.87128	8.74989	3.89738	3.6593	4.77321
119000	4	4	2	9.08646	8.95168	9.47302	4.20926	3.60347	4.49394
120000	4	5	3	8.7598	9.16135	8.91921	3.451	4.19602	3.75012
121000	4	4	3	9.11306	8.76759	9.49077	4.05	3.60806	3.74932
122000	3	4	3	8.75816	9.00966	9.57335	4.0758	3.66271	4.21536
123000	3	4	1	9.18604	8.53986	9.67261	4.1683	4.54639	4.40574
124000	3	4	3	9.24033	9.04643	9.09793	3.82821	3.56692	4.27834
125000	3	4	3	8.99565	8.76984	9.21719	3.61682	3.86557	3.93174
126000	4	4	3	9.41742	8.59666	9.12601	5.29193	4.00413	4.11593
127000	4	4	3	8.9252	9.12226	9.27733	4.73718	3.47352	4.01165
128000	4	4	3	9.07014	9.23219	8.49523	3.88827	3.61592	4.07584
129000	4	5	3	8.83685	8.9398	8.56283	4.70239	3.81405	3.93416
130000	3	4	3	8.75264	9.00824	8.71117	3.50913	3.86381	3.84367
131000	3	5	3	9.06491	9.14318	8.47187	4.00853	3.99992	3.94667
132000	4	5	3	9.1873	8.4225	8.82366	5.04823	3.37547	3.80586
133000	3	5	3	8.78401	9.15508	8.87804	4.03076	3.43391	4.25629
134000	3	5	3	8.99998	9.07122	8.7944	3.72985	3.549	4.13623
135000	3	5	3	9.30516	9.24684	8.77679	4.85512	4.9072	4.27399
136000	3	5	3	9.42777	8.71899	9.21745	4.00251	3.61046	3.63376
137000	3	5	3	9.02794	9.02498	9.31073	3.60501	4.23004	4.37765
138000	3	5	3	9.20145	8.99082	8.98515	4.45862	3.82582	4.66188
139000	4	5	3	9.06184	8.86261	9.22147	3.91129	3.35758	4.33923
140000	3	5	3	9.5217	9.16026	8.98408	4.75014	4.09612	3.82139
141000	3	5	3	9.35896	9.45257	8.76955	4.27375	3.66576	3.71179
142000	4	5	3	9.38304	9.14104	9.15705	3.84617	4.82627	3.99197
143000	3	5	3	9.55107	8.66803	9.52825	3.43274	3.81026	3.73323
144000	4	5	3	9.43808	9.31563	9.39497	3.87862	3.524	3.88135
145000	3	5	4	9.53239	9.29259	8.90288	3.58052	3.39012	3.58379
146000	3	4	3	9.73104	9.25098	8.9992	3.90268	3.71474	3.89457
147000	3	4	3	9.25722	8.74998	9.36037	3.90831	3.28818	3.57041
148000	4	4	3	8.8612	9.51493	9.09263	3.8203	4.47547	3.88125
149000	3	5	4	9.12354	9.07181	9.20514	3.71734	3.86271	3.4821
150000	4	5	3	8.43279	8.98708	9.13492	4.70449	3.71436	3.86841
151000	3	5	3	9.16857	9.5379	9.3369	3.42806	3.46448	4.21999
152000	3	5	3	8.71446	8.90277	8.98028	4.39623	3.99086	3.91696
153000	4	5	3	8.76652	9.31988	9.07473	3.34888	3.67756	3.62631
154000	4	5	3	9.24343	8.34089	8.99291	3.80932	4.40346	3.65728
155000	3	5	3	8.95511	8.96211	9.10974	3.9107	4.18603	4.2504
156000	3	5	3	8.87599	8.71719	8.92088	4.95379	3.89231	4.05717
157000	3	4	3	9.04108	9.26888	8.69271	4.0855	3.86184	3.6646
158000	2	4	3	8.7718	9.13202	9.13729	3.50521	4.11624	3.73817
159000	2	5	3	9.49839	8.84464	8.99597	4.03157	3.93189	3.45241
160000	3	4	3	9.11587	9.22064	9.04156	3.69932	3.74643	3.50395
161000	3	4	3	9.17693	8.97116	8.92893	3.99342	3.85346	3.7707
162000	4	4	4	9.39559	9.39067	8.80735	3.83543	3.50237	3.6409
163000	4	4	3	9.50858	9.34812	8.81053	4.05485	4.01203	3.50054
164000	2	4	3	9.17521	9.3638	9.1783	3.70352	3.93887	3.6459
165000	3	4	3	9.87227	8.94795	8.79656	3.91749	3.81264	3.6391
166000	3	4	3	9.73969	9.06214	9.01458	3.40568	3.69527	4.06282
167000	4	4	3	10.0329	8.68144	8.93582	4.53184	3.73852	3.90607
168000	3	5	3	9.63334	9.02068	9.21135	3.78393	3.60064	4.26159
169000	3	5	3	9.81939	9.00838	8.95791	3.62928	4.21069	3.78231
170000	3	4	3	10.2448	9.34108	9.05193	3.37385	4.26147	3.91717
171000	4	4	3	9.62149	8.63607	9.05223	3.77822	4.00811	4.11083
172000	3	4	3	10.3037	9.49741	9.35416	3.68204	3.57959	4.09166
173000	3	4	3	9.78888	8.72459	9.06246	3.53325	3.88863	3.61144
174000	3	4	3	9.63972	8.79719	8.7665	5.01906	3.80864	3.92328
175000	3	4	3	9.6763	8.59773	9.05581	4.71292	3.34414	4.11619
176000	4	4	3	9.3959	8.85715	9.06446	4.59812	3.6735	4.15669
177000	3	4	3	9.49407	8.59663	8.91104	3.69465	3.36205	3.80825
178000	3	4	3	9.61834	9.13125	9.4508	3.81601	3.81877	3.85795
179000	3	4	3	10.0946	9.04905	9.07691	3.79875	3.64238	4.21475
180000	3	4	3	9.77552	9.02028	9.16752	3.62235	3.88276	3.97723
181000	3	4	3	9.69753	9.2985	9.08185	3.53945	3.7069	4.13776
182000	3	4	3	9.83284	9.19759	8.91371	4.21403	4.04489	3.60629
183000	3	4	3	9.64485	8.79619	8.96333	3.83355	3.58613	4.00584
184000	4	4	3	9.86259	8.56312	8.95644	3.70163	3.53573	3.54814
185000	3	4	3	9.34309	9.19064	9.15789	3.60817	3.56372	4.26382
186000	4	5	3	9.28764	9.15184	9.33634	3.42992	3.97339	3.74274
187000	3	5	3	9.63858	9.15172	9.43136	3.59829	3.55563	4.14582
188000	3	5	4	9.47342	9.03736	8.81859	4.19491	3.54703	5.12088
189000	3	5	3	10.0236	9.0045	9.2072	3.63373	3.33907	4.09078
190000	3	5	4	9.56172	9.24448	8.84803	3.78373	3.98473	3.80816
191000	3	4	4	10.0262	9.42419	8.91886	3.7321	3.41504	3.70082
192000	3	4	4	9.63525	9.15302	8.9551	3.74895	3.68351	4.14623
193000	4	4	4	9.80137	8.99523	8.92801	3.98786	3.56906	4.20735
194000	3	4	4	9.8516	9.33959	9.10302	3.83507	3.66718	4.21536
195000	3	4	4	9.41871	9.30855	9.30992	3.83	4.38034	3.51802
196000	4	4	4	9.86372	8.90611	9.33457	3.29262	3.40052	3.76117
197000	3	4	3	9.7678	9.22315	8.90664	4.13308	4.04825	3.55789
198000	3	4	4	9.3468	9.21489	9.25385	3.84971	4.02565	3.82441
199000	3	4	4	9.18126	8.8268	9.31408	4.40415	3.42393	3.4453
200000	3	4	3	9.57857	9.26807	8.86641	3.38577	3.26302	3.81267
201000	3	4	4	9.88789	9.36216	9.31222	3.7826	3.77014	4.27907
202000	3	4	3	9.67323	9.27315	8.93018	3.89123	3.73424	4.04763
203000	3	4	3	9.40803	9.18108	9.20248	3.58973	3.19609	4.35884
204000	3	4	3	9.09968	9.10181	8.69301	3.54157	3.638	3.68572
205000	3	4	3	9.87964	8.62323	8.95795	3.41439	3.18782	3.66578
206000	4	4	3	9.07662	9.1285	9.23184	4.10397	4.4201	3.92241
207000	3	4	3	9.96511	9.25476	8.57989	3.61155	3.77514	4.08436
208000	3	4	3	9.63802	9.24817	8.78665	3.71711	3.72668	4.0161
209000	3	4	4	9.7708	9.13702	9.30769	3.6887	3.53245	4.41514
210000	3	4	3	10.5175	9.55136	9.46762	3.80771	3.47691	3.76662
211000	3	5	4	9.73865	9.37265	8.79202	3.65695	3.65658	3.8266
212000	3	4	4	9.76633	9.18984	9.32947	3.66565	3.35876	3.72265
213000	3	5	4	9.35027	8.89194	8.76398	3.98433	3.92288	4.44263
214000	3	5	3	9.59357	8.97798	8.88802	4.17495	4.51275	4.03112
215000	3	5	3	9.5534	9.2747	8.77082	3.84774	3.60545	3.87278
216000	4	5	3	9.8093	8.94597	8.87868	4.13004	3.79149	3.82022
217000	3	5	3	10.3358	8.54285	9.00459	3.36418	3.34433	4.2445
218000	3	5	3	10.5179	9.24985	8.50817	3.7802	3.74835	4.29235
219000	4	5	3	10.4273	9.0163	8.74433	3.67295	3.4775	4.53596
220000	4	5	3	10.2372	8.70919	8.81328	3.42798	3.6646	4.05997
221000	4	5	3	10.1786	9.08091	9.12531	3.96461	3.58085	3.68273
222000	4	5	3	9.93768	9.04404	8.95078	3.85784	3.17726	3.75619
223000	3	5	3	10.1525	8.95876	9.19585	4.22768	3.68015	3.98348
224000	4	5	3	10.2689	9.11588	9.39062	3.59835	3.91045	3.7278
225000	3	5	3	10.7876	8.91518	8.79711	3.63456	3.55002	4.00857
226000	4	5	3	9.74067	9.11717	9.38669	3.53447	3.77776	3.9633
227000	4	5	3	9.95772	9.32296	9.25539	3.53893	3.57976	3.9863
228000	4	5	2	10.0572	9.29152	9.03468	3.66914	3.28436	4.24236
229000	4	5	3	9.41612	9.12901	9.35791	4.07261	3.65188	3.85515
230000	4	5	3	8.79612	9.11321	9.16761	3.7086	3.41331	3.77427
231000	4	5	2	8.45058	9.0414	8.82244	3.55509	3.77474	4.16214
232000	3	5	3	8.72507	8.63	9.29083	3.8578	3.3438	3.45702
233000	4	5	3	8.55463	8.8865	8.91527	3.5278	3.71544	3.8745
234000	4	5	3	8.42426	8.51624	9.02484	3.78727	3.9405	3.48625
235000	4	5	3	9.00619	8.77322	8.93498	3.22314	3.76348	4.35086
236000	4	5	3	9.06268	8.77118	9.26177	3.56491	3.88148	3.50185
237000	4	5	3	9.16029	8.73499	8.95107	3.79488	3.77899	3.97663
238000	4	5	3	8.82332	9.13456	9.13435	3.37737	4.84732	3.63436
239000	4	5	3	9.92652	9.21297	9.13594	3.64939	3.58891	3.94496
240000	4	5	3	9.62837	9.24611	9.30398	3.49654	3.87244	3.73221
241000	4	5	3	9.5771	8.95665	9.18619	3.76819	4.17038	3.27782
242000	2	5	3	9.75006	9.0915	9.12639	3.57733	3.70225	3.15357
243000	4	5	3	9.39842	9.53901	9.03308	3.30667	3.72409	4.28544
244000	4	5	3	9.16391	9.46326	9.02028	4.05005	3.56422	4.09785
245000	4	5	3	9.40887	9.14507	9.2432	3.75503	4.28862	3.35324
246000	4	5	2	9.30808	9.22977	8.92446	3.70347	3.60847	4.13432
247000	4	5	3	9.27939	8.85289	9.56748	3.45143	3.34739	4.07064
248000	4	5	3	9.41361	9.01887	9.03468	3.68231	3.58743	4.12049
249000	4	5	3	9.90771	8.86089	9.21467	3.53255	3.60968	3.53226
250000	4	5	4	9.56979	9.25442	8.91723	3.48628	3.68598	3.50144
251000	4	5	3	9.23249	9.10734	9.19239	3.46332	3.48541	3.68925
252000	4	5	3	8.76509	9.52429	9.24954	3.81561	4.08641	4.06367
253000	4	5	3	8.74095	9.31517	9.91054	3.4701	3.5534	3.73698
254000	4	4	3	8.76026	8.82469	9.43713	3.6772	4.01569	3.98107
255000	4	5	3	8.574	8.79395	9.57968	3.76694	4.16661	3.7646
256000	4	5	1	8.95994	9.00569	9.48295	4.51613	3.76663	4.56978
257000	4	4	1	8.92265	8.88366	9.63122	3.79829	3.65027	4.28323
258000	4	5	1	9.22448	9.17289	10.5025	4.98744	3.51126	4.22796
259000	4	5	1	8.97448	8.78873	11.9153	4.00357	3.45133	3.4565
260000	4	4	1	9.11777	9.07827	12.3552	3.57706	3.32498	4.28408
261000	4	5	0	8.98314	8.9219	12.6618	3.66727	3.53036	3.94372
262000	4	5	1	8.87693	8.87528	11.8529	3.52412	3.33494	3.78023
263000	4	5	1	9.00655	9.30874	11.5984	3.94753	3.22337	3.99656
264000	4	5	1	8.93059	9.389	11.904	3.6935	3.52615	3.96805
265000	4	5	1	8.74459	9.18202	11.6404	3.95745	3.72269	4.53601
266000	4	5	0	8.80679	8.76961	12.6993	3.6496	3.48892	4.73027
267000	4	5	0	8.86653	9.0132	12.672	3.82753	3.41201	3.75279
268000	4	5	0	8.93954	8.97221	11.1993	3.99122	3.96512	3.71162
269000	4	5	1	9.10572	8.82258	11.7114	3.59362	3.8829	4.07853
270000	4	5	0	8.58351	8.5534	12.1912	3.45316	3.65929	3.54435
271000	4	5	0	9.4842	9.37135	12.3545	4.53493	3.62862	3.42354
272000	4	4	0	9.03384	8.77762	12.3241	3.76544	3.59145	3.72974
273000	4	5	0	8.79185	8.97461	12.37	3.74145	3.73023	3.7102
274000	4	5	0	8.93931	9.56732	11.8717	3.4103	3.54797	3.88366
275000	4	5	1	8.82702	9.44284	9.93868	3.32321	3.32714	3.54438
276000	4	5	0	8.7791	9.46105	12.1392	3.80698	3.92517	4.57851
277000	4	5	0	9.16779	9.38813	11.5566	3.82301	3.60713	3.86186
278000	4	4	0	8.79078	9.07857	11.8498	3.77176	3.76729	3.45349
279000	3	5	1	9.18442	8.87584	11.3671	3.16161	3.86148	4.00346
280000	4	4	1	9.13403	8.98157	11.1512	3.72211	3.68198	3.80144
281000	4	4	0	8.76891	8.77596	11.3811	3.4669	3.47497	3.67306
282000	4	5	0	9.1035	8.99832	11.8858	3.68738	3.27302	3.70338
283000	4	5	0	8.67731	8.55357	11.7599	3.68669	3.29645	3.80974
284000	4	5	0	8.89337	8.88257	11.9802	3.76177	3.39325	3.83183
285000	4	5	0	9.05965	9.38137	10.8457	3.33315	3.41586	3.81299
286000	4	4	0	9.31224	9.58807	11.8042	3.75187	3.6562	4.26321
287000	4	5	0	9.26869	9.05302	11.3067	3.47291	4.06574	3.93474
288000	4	5	0	9.01291	9.36244	11.8873	3.36656	3.86974	3.41488
289000	4	5	0	9.02577	9.49281	11.7454	4.16578	3.90345	4.0078
290000	4	5	0	8.78402	9.74292	11.9545	3.49647	3.75741	4.42406
291000	4	5	0	8.92468	9.17685	12.4081	4.28312	4.942	4.52732
292000	4	5	1	9.03528	8.9724	11.3722	4.32863	3.84553	3.76874
293000	4	5	1	8.97851	9.29572	11.8574	4.17865	3.69977	3.5283
294000	4	5	0	9.02344	9.27497	10.7676	4.1505	3.60574	4.13571
295000	4	5	0	8.77629	9.12376	12.2567	3.67467	3.96801	3.60512
296000	4	5	0	8.7084	8.62976	12.0448	3.72728	3.79185	4.08629
297000	4	5	0	9.03857	9.07449	11.3389	3.76699	4.42018	3.7142
298000	4	5	1	9.05411	9.0279	11.8816	3.8297	3.49172	3.73242
299000	4	5	0	8.89504	8.85698	12.6503	3.8018	4.33946	3.98672
300000	4	5	0	8.79738	9.25608	11.2899	3.8431	4.12878	4.01475
301000	4	5	0	8.70176	9.17794	12.4522	4.01574	3.31653	3.74628
302000	4	5	1	8.86382	9.19057	11.6488	3.29256	3.51416	3.86091
303000	4	5	0	8.74113	9.02828	12.0759	3.88233	3.7685	4.33946
304000	4	5	1	9.1077	9.03165	12.5686	4.05813	4.02811	4.40252
305000	4	5	1	9.08319	9.16113	12.3723	3.73016	4.13828	3.66134
306000	4	5	1	9.00181	8.95729	12.3306	3.62461	4.42848	3.78202
307000	4	4	0	9.01544	9.04663	12.2744	4.02685	4.46418	4.0362
308000	4	4	0	8.81643	9.16789	12.5627	4.05119	3.42241	3.82184
309000	4	5	1	8.97562	9.04178	11.7924	4.07569	3.31555	4.64604
310000	4	5	1	9.02207	8.48096	12.0034	3.86872	3.48782	3.8311
311000	4	5	1	8.62906	8.6211	9.67132	3.52833	3.59024	3.76069
312000	4	5	0	8.51733	8.83022	9.00982	3.92058	3.604	4.11118
313000	4	5	0	8.96345	8.62149	9.97939	3.68576	3.93794	4.03522
314000	4	5	0	9.00362	8.38146	9.58459	3.82504	4.00567	4.03746
315000	4	5	0	8.94187	8.77763	9.10239	3.95248	3.98347	3.44527
316000	4	5	1	9.29475	8.77659	9.27927	3.57741	3.91664	3.65591
317000	4	5	0	9.62118	9.21632	11.8622	3.59725	3.54111	4.25513
318000	4	5	0	9.15735	9.14832	12.6434	3.46458	4.07314	3.56834
319000	4	4	0	8.8633	9.05076	12.2761	3.62134	3.38436	4.13251
320000	4	4	1	9.0644	8.55278	12.4431	3.55553	3.93778	3.86767
321000	4	5	0	8.92284	8.6702	11.998	3.55703	3.5173	4.36387
322000	4	5	0	9.388	9.02633	12.0763	3.63178	3.92108	3.96942
323000	4	5	0	8.76068	8.81546	12.4492	3.57192	3.57343	4.2455
324000	4	4	0	8.87442	8.81235	12.7722	4.46095	3.69385	4.16584
325000	4	3	1	8.76878	8.6848	12.3949	3.52163	3.69684	4.2543
326000	4	4	0	8.83797	8.86252	12.1269	4.35152	3.52654	4.4718
327000	4	5	0	8.97451	9.07108	12.6264	3.74285	3.62836	4.17266
328000	4	4	1	9.01933	9.41038	12.1055	3.73547	4.6688	4.02468
329000	4	5	1	8.87528	9.09921	12.1604	3.51503	4.39014	4.3378
330000	4	4	0	8.77673	8.9701	12.9027	3.62809	3.85889	4.61084
331000	4	4	0	8.71005	9.02423	12.5486	3.8649	3.88182	4.10923
332000	4	4	0	9.37771	9.03031	10.3317	3.48709	3.87787	4.13245
333000	4	3	0	8.7534	8.68937	9.14989	3.67769	3.74943	3.78055
334000	4	4	1	8.92426	8.73181	11.2595	3.5596	3.64919	4.24295
335000	4	4	0	9.01134	9.16455	10.2482	3.73586	3.58334	3.90697
336000	4	4	0	9.03131	8.77999	10.3947	3.55318	4.24803	5.62425
337000	4	4	0	8.70122	8.78719	10.9779	3.8498	4.01485	4.24614
338000	4	4	0	9.08352	8.62566	11.8485	3.21984	3.97314	3.93332
339000	4	4	1	8.89362	8.80478	11.0208	3.32989	3.32696	4.22626
340000	4	4	1	8.98091	8.96882	9.5488	3.29574	4.72065	4.1377
341000	3	4	1	9.62155	8.50818	10.1901	3.66813	4.09958	3.63279
342000	2	4	0	9.20237	9.28285	8.86466	3.77917	4.5215	3.81331
343000	4	4	0	9.15164	8.62846	8.62021	3.21659	3.95912	3.70629
344000	3	3	0	9.22653	8.5444	8.64813	4.10428	3.79686	3.5611
345000	4	3	0	8.73489	9.0449	9.87228	3.56194	3.73403	3.59306
346000	4	4	1	8.89958	8.84155	10.5671	3.50102	3.38019	3.57566
347000	3	4	0	9.48307	9.18936	11.9723	3.67735	3.92071	3.65927
348000	3	4	0	9.51959	9.24064	12.1649	3.95936	4.31383	3.7701
349000	4	3	0	8.64008	9.08772	12.0484	3.62622	3.40513	3.45147
350000	3	5	1	9.29461	9.07624	12.1413	4.19448	3.85292	3.9558
351000	4	4	0	8.74475	8.8362	9.7107	3.68276	3.81434	3.9454
352000	4	4	0	8.68449	9.09854	10.57	3.68363	3.97468	4.16865
353000	4	4	0	9.05744	9.2217	10.6114	3.30219	3.91415	4.10615
354000	4	4	0	9.49015	9.0979	10.2111	3.47353	4.38329	3.59193
355000	4	4	0	9.49312	8.60134	8.74419	3.718	4.12143	3.63172
356000	4	4	0	8.70626	8.67988	9.44692	3.49268	4.40267	3.51844
357000	4	4	0	8.76523	9.13489	9.1989	3.45351	3.78905	4.15976
358000	4	5	0	8.6383	9.16423	9.39905	3.86456	3.57917	3.26558
359000	4	5	0	9.00889	9.22704	9.29659	3.3202	3.67916	3.49539
360000	4	5	0	9.26401	9.22042	9.11137	3.62428	3.74985	3.93532
361000	4	4	0	9.62001	9.05299	8.96768	3.59453	4.0657	3.49991
362000	4	4	0	9.10082	8.74632	9.40785	4.13057	3.28696	4.23195
363000	4	4	0	8.82144	9.53642	10.9741	3.39018	4.23318	3.73365
364000	4	5	0	8.9925	8.92334	9.30081	3.62699	3.4626	4.31645
365000	4	4	0	9.27721	9.30776	9.27788	3.43981	3.94779	3.94591
366000	4	5	0	9.31189	9.66672	9.02681	3.6701	3.28483	4.18904
367000	2	4	0	8.81928	9.21563	8.41865	4.4718	4.20557	4.08147
368000	2	5	0	9.36517	9.39658	9.97996	3.43884	3.35442	3.85121
369000	3	5	1	8.87524	8.94022	9.56156	3.44295	3.37955	4.21955
370000	3	5	0	9.20384	9.14744	8.95185	3.98056	3.62455	4.09562
371000	2	5	1	9.26478	9.40069	9.20768	3.4983	3.50834	4.38958
372000	1	4	0	8.72612	9.23673	9.45826	4.10234	3.75286	4.12885
373000	1	4	0	8.73533	9.44089	9.2827	4.40887	3.57029	3.89972
374000	1	4	0	9.40154	9.58392	10.0642	4.35576	4.04856	4.05257
375000	2	3	0	9.04717	9.06391	12.0919	3.75843	4.34576	4.34978
376000	2	4	0	9.95823	8.9767	10.48	4.66127	4.11823	3.66367
377000	1	4	1	8.78342	8.93137	9.12325	3.59585	3.38606	3.47522
378000	1	4	1	9.37417	8.72945	11.7526	4.10119	3.34585	3.7581
379000	2	4	0	9.4752	9.21589	11.7515	3.95334	3.14194	4.00102
380000	1	4	0	9.90203	9.28657	11.3258	3.95014	3.50777	3.67974
381000	2	4	0	9.1309	8.89809	12.0471	3.64694	4.38856	3.55433
382000	2	4	1	10.0706	8.53197	12.5386	3.30958	3.53364	3.90204
383000	1	5	0	10.2234	9.8333	11.8288	4.57923	3.48811	4.60393
384000	2	4	1	10.2157	9.21754	12.029	3.87407	4.45936	3.68245
385000	2	4	1	10.5157	8.88464	11.7611	3.83344	4.00466	3.78377
386000	2	4	1	9.83507	8.74722	12.6156	4.89233	3.74471	3.58191
387000	2	4	1	9.96884	9.01057	15.6527	4.29136	4.35937	4.04343
388000	2	4	1	10.1348	8.65091	16.4511	4.00653	3.82436	3.30492
389000	2	4	1	10.3203	8.935	17.3994	3.76836	3.63862	3.85588
390000	1	4	1	10.6904	8.70416	16.1517	3.97775	3.72604	3.80762
391000	3	5	1	9.87732	8.78301	12.8841	4.29621	3.41083	4.4519
392000	2	5	1	10.4027	9.13978	11.5267	4.00628	3.53271	3.58643
393000	1	5	1	10.7596	8.94145	11.3207	4.41142	3.5742	3.79224
394000	1	5	1	10.3002	9.06913	11.1882	3.48491	3.45198	3.96174
395000	0	5	1	11.0552	9.10976	11.4795	3.85563	4.19483	3.72893
396000	0	5	1	10.1485	8.8912	12.0374	4.29337	3.85277	4.0325
397000	0	5	1	9.68127	8.91187	11.8244	4.89952	3.93716	3.49795
398000	0	4	1	11.864	9.09402	11.6491	3.57943	3.64507	3.89122
399000	0	4	1	10.5392	8.88696	12.1086	3.30892	3.59743	3.42007
400000	1	5	1	10.4524	8.96369	11.3811	3.52996	3.52729	3.73638
401000	1	5	1	10.6535	9.00997	9.85554	3.75742	3.42953	3.47928
402000	1	4	1	10.2582	9.09192	13.1466	3.68177	3.51006	4.21423
403000	2	4	1	10.6509	9.70846	11.8269	4.64915	3.96094	3.85868
404000	1	4	1	10.8072	8.93021	13.6597	4.47467	3.49486	4.94617
405000	1	5	1	10.9605	9.35218	17.3883	3.99927	4.23674	3.768
406000	2	4	0	10.6354	9.33786	15.0117	4.14731	4.49019	4.38885
407000	1	5	1	11.4678	9.02865	12.8614	3.81037	3.91554	3.80195
408000	1	4	1	11.1242	8.91925	12.6267	3.78221	3.39089	4.38096
409000	0	4	0	12.1792	9.05513	16.0393	3.67166	3.89938	4.04795
410000	0	4	0	11.1425	8.94834	17.3666	4.16933	3.59858	3.67884
411000	2	5	0	9.95718	8.6816	17.0848	3.83908	3.66346	3.89364
412000	2	4	0	9.68852	9.55702	16.814	3.85209	3.98454	5.24443
413000	1	5	0	8.97414	8.88804	16.1166	3.69938	3.81957	4.04239
414000	1	5	0	8.57397	8.77249	15.4115	3.67675	3.70412	3.60198
415000	2	5	0	9.09215	9.01871	15.542	5.21515	3.34621	3.58337
416000	1	5	0	9.10678	8.97564	19.8463	4.88988	4.04762	4.16323
417000	3	5	0	9.4516	9.45055	16.602	3.80163	3.97042	3.96894
418000	2	5	0	9.34971	9.34423	19.5298	4.97439	4.07006	3.70775
419000	2	5	0	9.51575	9.5069	19.1018	4.33156	3.63715	3.7293
420000	2	4	0	9.75292	9.05505	11.98	3.84818	3.63821	3.95397
421000	2	5	0	9.10545	9.17499	18.6153	5.09516	3.59312	4.57595
422000	2	5	0	6.51912	9.52607	16.942	5.83656	3.5411	4.76816
423000	2	4	0	8.59401	8.86258	19.4385	3.8048	4.31316	4.184
424000	2	5	0	7.47732	9.09129	15.7214	6.1615	3.7805	4.72255
425000	2	5	0	6.4261	8.96442	17.015	6.71985	3.70913	4.49363
426000	2	4	0	6.31514	8.96381	15.5918	6.92261	3.37628	3.78994
427000	2	5	0	6.38941	8.91629	16.2403	7.21719	3.60108	4.20029
428000	1	5	0	6.6108	8.90475	15.8478	8.08132	4.15501	3.65963
429000	1	5	0	6.23882	8.64814	19.1452	7.4455	3.882	3.51061
430000	1	5	0	5.91589	9.0298	16.42	7.58082	4.55914	4.50872
431000	1	5	0	5.82002	8.55692	17.0603	6.81667	4.74385	4.03091
432000	1	5	0	5.33146	9.45004	17.7879	6.89842	3.64473	3.47455
433000	1	5	0	5.58582	8.60588	16.2877	6.92489	3.98433	4.22002
434000	1	5	0	5.002	9.12986	17.7573	7.77447	4.31261	3.26083
435000	1	5	0	5.59936	8.95935	16.5361	6.85624	3.98088	3.84236
436000	2	5	0	5.38951	9.6976	17.8147	7.35663	4.37523	4.05445
437000	2	5	0	4.98496	8.55325	17.195	7.09993	3.69256	3.46567
438000	2	5	0	4.76829	8.60369	15.7713	7.19537	3.89037	3.79834
439000	3	5	0	4.93627	8.8355	16.5199	7.08445	3.86704	4.26009
440000	3	5	0	4.82367	8.75492	18.5459	7.30938	3.73616	4.13267
441000	3	5	0	4.83657	8.84346	18.1517	8.25714	3.67108	4.67027
442000	3	5	0	4.87325	9.25958	19.9478	7.68091	4.04639	4.02334
443000	4	5	0	4.83191	9.0306	18.0938	6.68481	3.82437	3.59549
444000	2	5	0	4.87107	8.86717	16.4529	7.32739	3.59302	3.53145
445000	1	5	0	5.1017	8.80166	17.6263	6.75464	3.50184	4.16516
446000	2	5	0	5.68032	8.52924	18.8032	6.78328	3.42053	4.93676
447000	1	5	0	4.93877	9.15508	22.6112	7.2836	3.56946	4.13154
448000	2	5	0	4.46605	8.67992	20.3451	7.40476	3.79492	3.66974
449000	2	5	0	4.94439	8.57546	20.9995	7.3781	3.55204	3.70234
450000	2	5	0	4.7913	8.81708	21.312	8.24602	4.3802	4.47706
451000	2	5	0	4.50276	9.11337	20.1286	7.97103	3.39082	4.57682
452000	2	5	0	4.42558	9.16069	18.4249	8.03246	3.67177	3.60435
453000	2	5	0	4.71658	9.63173	19.4792	7.0812	4.15011	3.75461
454000	2	5	0	5.48869	9.01416	18.536	6.47489	3.79943	3.98073
455000	2	5	0	4.83614	9.16549	17.2952	6.57241	3.52024	3.93978
456000	2	5	0	4.71454	9.46972	18.4637	6.81938	3.56389	3.77145
457000	2	5	0	5.16178	9.52523	19.1721	6.9291	4.07024	4.30703
458000	2	5	0	4.20393	9.35339	20.2217	6.98904	4.49601	4.05762
459000	3	5	0	5.01846	9.00619	21.0359	7.0037	3.89551	3.64993
460000	2	5	0	4.49098	8.96338	17.8324	7.1907	3.68736	3.3641
461000	3	5	0	4.91044	9.22701	21.5447	6.71963	3.98822	3.47266
462000	2	5	0	5.32245	9.52534	18.4023	7.04451	3.62895	3.82469
463000	2	5	0	4.87119	8.79375	19.0089	7.07269	3.82186	3.57357
464000	3	5	0	4.7243	9.26066	26.7473	6.90179	3.37326	3.43474
465000	3	5	0	5.10049	9.42506	26.4769	6.61541	3.98194	3.34374
466000	2	5	0	5.35231	9.14451	25.8119	7.33388	3.45341	3.52924
467000	2	5	0	4.8036	9.00125	22.5875	6.76436	3.96124	4.44218
468000	2	5	0	4.79852	9.18685	17.1314	6.88012	3.38188	3.72736
469000	2	5	0	4.5537	9.09834	15.7008	7.49227	3.62351	4.36633
470000	2	5	0	4.58194	8.94028	17.1526	7.15731	4.14985	3.22828
471000	2	5	0	4.64054	8.92689	19.0594	6.48489	3.6405	3.95339
472000	2	5	0	5.12853	9.06321	21.837	6.98073	3.74731	4.0606
473000	2	5	0	4.72527	9.30127	23.8953	7.42231	3.45828	3.54893
474000	2	5	0	4.47718	9.05538	29.5717	7.31057	3.53044	3.60542
475000	2	5	0	4.43532	9.40358	32.148	7.43555	3.79556	3.40295
476000	2	5	0	4.74519	8.97037	25.3346	6.96138	3.60789	3.75449
477000	2	5	0	4.73018	9.06099	27.7811	7.0236	4.2293	3.86828
478000	2	5	0	4.45937	8.46916	24.4505	7.61833	3.66171	3.48675
479000	2	5	0	4.63366	8.75456	28.2436	6.89075	4.20958	3.86931
480000	2	5	0	4.74179	8.39445	30.1432	7.22856	4.13771	3.69069
481000	2	5	0	4.45058	8.76493	31.4919	7.63575	3.72945	3.40526
482000	2	4	0	4.57434	8.82763	32.1229	6.77166	3.82179	3.38824
483000	2	5	0	4.88735	8.82767	31.5449	7.33868	3.98807	3.6108
484000	2	5	0	4.83522	8.40073	28.8512	7.71889	4.20121	3.42711
485000	2	5	0	4.96591	8.91773	31.7368	7.40371	3.65312	4.30592
486000	2	5	0	4.88315	9.23621	29.4958	6.79901	4.32904	3.48555
487000	2	5	0	4.60028	9.00361	27.2238	7.17934	3.71853	3.83733
488000	2	5	0	4.68049	8.67879	29.7247	7.18738	4.47004	4.48291
489000	2	5	0	4.74512	9.46006	30.145	7.22432	3.76076	3.83341
490000	2	5	0	4.59123	9.15208	25.5172	7.25143	3.53766	4.37517
491000	2	5	0	4.59118	8.95175	27.9348	6.95362	4.20663	4.19248
492000	2	5	0	4.99925	9.15778	26.5348	7.61775	3.59953	3.50331
493000	2	4	0	4.72371	9.00014	24.2306	7.11859	3.56052	3.90448
494000	2	4	0	4.7803	9.35857	26.0636	7.1575	3.61542	3.68964
495000	2	5	0	4.51829	9.10572	29.5962	7.8504	3.59093	3.67769
496000	2	5	0	4.55497	9.22188	24.8209	7.386	4.10538	3.43247
497000	2	5	0	4.96872	9.18661	23.8601	7.33119	3.83633	3.69125
498000	2	5	0	4.59536	9.01565	25.4389	8.03112	4.28368	3.27704
499000	2	5	0	4.66234	8.87605	22.1779	7.12287	4.57123	4.3876
500000	2	5	0	4.65489	9.38705	26.2835	7.4692	3.84538	4.16389
501000	2	5	0	4.73232	9.0096	27.9824	7.73576	3.84251	3.73033
502000	2	5	0	4.52652	8.91791	24.7688	7.37204	3.49136	3.72514
503000	2	5	0	4.59186	9.13582	22.7281	7.02475	4.35281	4.02867
504000	2	5	0	4.45352	8.89903	27.6704	7.51609	3.78485	3.61824
505000	2	5	0	4.55617	9.02185	24.2518	7.58659	3.91078	3.46063
506000	2	5	0	4.43564	8.91901	26.5314	7.58195	3.62836	3.92343
507000	2	5	0	4.48809	9.13107	22.7529	8.37263	3.69357	3.71082
508000	2	5	0	5.20509	9.05407	24.821	7.22334	3.5089	3.9386
509000	2	4	0	4.99806	9.03823	26.5344	7.63286	3.72492	3.66642
510000	2	5	0	4.64231	9.06099	27.2366	6.9837	3.82431	3.56478
511000	2	4	0	4.42486	9.42779	28.0132	7.00503	3.57197	3.92949
512000	2	4	0	5.01862	9.38966	22.2993	6.80716	3.77002	3.60825
513000	2	5	0	4.53847	9.05597	19.7128	7.1516	3.93562	4.41944
514000	2	4	0	4.68053	9.05187	27.5521	7.20223	4.03194	3.92854
515000	2	4	0	4.98222	8.94519	26.6763	7.31677	4.19107	4.17527
516000	2	4	0	4.47493	8.85396	27.2218	7.92275	4.30706	3.60856
517000	2	4	0	4.73943	8.75358	30.5197	7.84351	4.61989	3.28125
518000	2	4	0	4.69632	8.68209	29.9393	7.45642	3.63651	3.73398
519000	2	4	0	4.95618	9.23256	30.0418	6.96719	4.42716	3.79908
520000	2	4	0	5.12066	9.04015	27.432	6.77986	3.69619	3.65765
521000	3	5	0	4.53728	8.72196	30.6605	7.25152	4.30355	3.86578
522000	2	5	0	4.71263	9.10139	28.4694	7.22765	4.59013	3.93492
523000	2	5	0	4.6214	9.21352	23.6117	6.80912	3.63018	3.64347
524000	2	5	0	4.68755	9.29547	23.7636	7.49581	3.26847	3.86444
525000	2	5	0	4.67858	9.10095	27.7953	7.28562	3.64476	3.74766
526000	2	5	0	4.94414	8.90229	27.1608	7.36702	4.3448	4.55726
527000	2	5	0	4.97391	9.19428	29.0846	7.09001	3.76645	4.00747
528000	2	5	0	4.85226	9.1379	26.8549	7.53087	3.77981	3.82761
529000	2	5	0	4.67385	9.40029	27.0123	7.72081	3.59051	4.09128
530000	2	4	0	4.94952	9.18466	23.6427	7.00777	3.56461	3.74103
531000	2	5	0	4.66679	8.39115	25.689	7.01812	4.20032	4.19834
532000	2	5	0	4.63121	9.09769	20.5621	7.75186	3.44713	4.47913
533000	2	4	0	4.56032	8.63669	26.5768	7.65948	4.16655	4.22872
534000	3	5	0	5.03597	9.64578	25.9698	7.1668	3.41604	4.41096
535000	2	5	0	4.51887	8.88253	26.9347	7.04852	3.89353	3.71039
536000	3	5	0	4.85449	8.90075	26.6248	7.69097	3.72492	5.12949
537000	2	5	0	4.44355	9.3043	26.369	7.37781	3.67429	3.86526
538000	2	5	0	4.47439	8.99398	26.3195	6.82309	4.06495	3.92983
539000	2	5	0	4.40295	9.14793	24.8869	7.28876	3.56949	4.52271
540000	2	4	0	5.60336	9.29337	23.9446	6.84597	3.70704	3.86858
541000	2	4	0	4.69125	9.19831	24.4574	7.61459	4.7508	4.10568
542000	2	4	0	4.92473	9.17778	22.7706	6.95052	3.5612	4.79268
543000	3	5	0	5.53624	9.19793	22.0102	7.21566	3.78938	3.73643
544000	3	4	0	4.98673	9.58357	26.0555	7.38312	4.10103	4.17969
545000	2	5	0	4.9039	9.23333	26.469	7.72908	4.37677	4.83497
546000	2	5	0	4.60992	8.90799	23.9869	7.23068	4.43492	3.82856
547000	2	5	0	4.61825	9.01924	21.7179	7.13737	4.51227	4.46186
548000	2	5	0	5.11852	9.0489	22.5324	7.31997	3.68517	3.93387
549000	2	5	0	4.73041	9.13282	21.9183	7.03553	3.92461	4.28944
550000	2	5	0	4.67993	9.07716	22.4663	7.04517	3.68966	5.00812
551000	2	5	0	4.89241	9.10007	25.484	6.73363	3.46354	3.88188
552000	2	5	0	4.99722	8.84151	26.6258	7.87282	4.064	4.02122
553000	2	5	0	4.64503	8.98164	24.6266	7.2521	4.16781	3.88616
554000	2	4	0	5.18942	8.96155	24.197	7.17285	4.14788	3.86513
555000	2	5	0	5.34099	8.81051	23.9059	6.81612	3.51302	5.02965
556000	2	4	0	4.67698	9.36965	23.2375	7.13989	3.80643	3.82991
557000	2	5	0	4.64524	9.08714	21.1539	6.9821	4.68583	4.57301
558000	2	4	0	4.28315	8.77401	22.9828	6.84329	3.9188	4.1098
559000	2	4	0	5.02478	9.13383	21.9518	6.97982	3.88959	4.49826
560000	2	4	0	5.58161	8.75267	24.4027	7.4777	4.21906	4.29243
561000	3	4	0	5.17906	9.53021	22.1053	6.90168	4.22902	4.04565
562000	2	4	0	5.2482	9.35368	21.6575	7.18826	3.4271	4.02994
563000	2	5	0	4.70087	9.64837	21.9583	6.82731	3.47105	4.16408
564000	2	5	0	4.64888	9.84964	25.5229	7.48052	4.94135	3.82775
565000	2	4	0	4.96035	9.66927	25.702	7.23779	3.51724	3.70593
566000	2	5	0	4.68956	8.71206	26.7011	6.93055	4.54204	4.01205
567000	3	5	0	4.6208	9.04227	23.2913	7.28882	3.47131	4.13872
568000	2	5	0	5.57406	9.1233	23.4161	6.95811	4.41517	4.05141
569000	2	4	0	4.83621	8.85214	22.6256	7.09096	3.94618	3.89392
570000	2	4	0	5.1223	9.09278	22.0821	7.23716	3.99328	3.50259
571000	3	4	0	4.79785	8.86072	21.9352	7.64639	4.37012	4.27192
572000	2	5	0	4.80327	8.82918	22.376	6.96312	4.09669	3.70769
573000	3	4	0	5.12521	9.00265	23.9977	6.92989	3.87989	3.78701
574000	2	5	0	4.91522	8.77849	24.4583	6.821	3.81353	3.80432
575000	2	5	0	4.79902	8.92307	22.2265	7.60114	3.57219	3.97539
576000	2	5	0	4.53766	9.34579	18.6937	7.72936	3.9214	3.93514
577000	3	5	0	4.49527	8.89161	20.8221	7.27018	3.46136	4.105
578000	3	5	0	4.83849	8.86513	22.1389	7.42959	3.79907	3.47215
579000	3	5	0	4.89828	9.08819	23.4378	7.31848	3.5957	3.37209
580000	2	5	0	4.7113	9.25252	23.901	7.03287	3.40147	3.67441
581000	2	5	0	4.47736	9.10317	20.7311	7.06193	3.8744	4.07375
582000	2	5	0	5.02133	9.48274	18.0365	7.21449	4.06759	3.67344
583000	2	5	0	4.20005	8.99108	20.2373	7.17984	3.55948	3.60758
584000	2	4	0	4.83506	9.22251	18.5012	7.51973	3.37587	4.13949
585000	3	5	0	5.23578	9.09506	20.7872	7.45785	3.66799	3.70941
586000	2	5	0	4.73321	9.42008	18.4638	7.47793	3.54074	3.8176
587000	3	5	0	4.86015	9.42921	20.2782	7.09237	3.42984	3.95081
588000	2	5	0	5.0273	9.1234	18.9127	7.46154	3.97593	3.79804
589000	2	5	0	5.58528	9.06841	19.7663	7.12902	3.79626	3.89232
590000	2	5	0	4.80214	9.02911	19.4619	6.81326	4.89929	3.70455
591000	3	5	0	4.94088	8.76853	16.9921	7.48124	3.83234	3.48197
592000	2	5	0	4.64786	9.17913	18.3933	7.03626	3.77948	3.7066
593000	3	5	0	5.28553	9.06582	22.4545	6.74063	3.79412	3.72426
594000	2	5	0	4.50044	9.10007	20.6289	7.0878	4.25444	3.93573
595000	2	5	0	6.11375	9.13684	19.6176	6.76708	4.0515	3.99202
596000	2	5	0	5.11646	8.8975	22.3649	7.14667	4.03378	3.69488
597000	3	5	0	5.14262	8.6769	22.8055	7.10222	3.18291	3.68338
598000	2	5	0	4.65146	9.16145	23.2837	7.17163	3.93046	4.05163
599000	2	5	0	5.47304	8.65371	23.0498	6.86699	3.70343	4.00781
600000	2	5	0	5.16501	8.80591	24.3878	6.82617	3.41335	4.01331
601000	2	5	0	4.82848	9.61837	23.9448	7.12119	3.84318	3.43274
602000	2	5	0	5.01191	9.17358	22.6545	7.15866	3.4452	3.88033
603000	2	5	0	5.10271	9.34094	19.275	7.52907	3.85763	4.29541
604000	2	4	0	4.73735	8.9805	22.2746	6.94287	3.72929	3.76013
605000	2	5	0	4.93133	9.17843	20.917	6.86289	3.77327	3.23396
606000	2	5	0	4.37553	9.06308	19.6577	6.72628	4.61058	4.0254
607000	2	5	0	4.74943	8.72231	22.4732	7.45538	3.80329	3.79971
608000	2	5	0	5.70566	9.2551	23.9038	6.95732	5.22958	4.06245
609000	2	5	0	4.55994	8.88798	22.2161	6.35018	4.46217	3.68308
610000	2	5	0	4.50531	8.99095	27.8546	6.73458	3.29953	3.42235
611000	3	5	0	5.02783	9.11477	19.9365	6.98164	3.55045	4.30539
612000	2	5	0	5.50246	8.60935	22.7904	6.69114	3.65623	3.38214
613000	2	4	0	4.65189	8.80537	22.1576	7.13641	3.90786	3.33795
614000	2	4	0	4.74076	9.31943	21.2736	6.80851	3.92286	4.3037
615000	3	4	0	4.85788	9.2821	19.6739	7.56188	3.54189	4.39305
616000	2	5	0	4.52078	8.99176	18.7999	7.24542	3.30951	4.08062
617000	2	5	0	4.91858	8.57929	21.9704	7.24656	3.57587	4.2369
618000	3	5	0	4.40766	8.95148	22.2649	7.00703	4.0786	3.59217
619000	2	5	0	5.06875	9.22326	19.7598	6.78181	3.42755	3.59103
620000	2	5	0	4.39219	9.59691	20.9751	7.15556	4.49587	3.71674
621000	2	5	0	5.1478	8.99839	19.8635	7.20517	3.83262	3.72284
622000	2	5	0	5.11606	9.26691	23.3869	7.1617	3.82372	3.66068
623000	2	5	0	4.79369	8.91978	20.9509	7.3046	3.88312	3.86902
624000	2	5	0	4.7918	9.25188	19.7194	7.00207	3.73082	3.97944
625000	2	5	0	4.60746	9.05018	19.495	7.17129	4.17308	3.66203
626000	2	5	0	5.16753	8.90969	21.5001	7.14958	4.0312	3.85986
627000	3	5	0	4.85965	9.41109	21.5039	6.88026	3.90329	3.93168
628000	3	5	0	4.44545	9.34342	22.1277	6.74515	4.26807	4.07874
629000	2	5	0	4.83529	9.51565	24.4623	7.6765	3.62134	3.71166
630000	2	5	0	4.38266	9.01974	22.59	7.43323	3.76691	3.5173
631000	2	5	0	4.59638	9.36913	23.1681	7.3558	3.99665	3.4123
632000	2	5	0	4.57465	9.02479	22.5757	7.08536	4.07552	3.47068
633000	3	4	0	4.25773	9.25428	25.432	7.58077	3.81326	3.53116
634000	3	5	0	4.83955	8.9512	26.3299	6.84653	3.51823	3.82871
635000	4	5	0	5.0942	9.20387	22.8919	7.31821	3.91833	3.8335
636000	3	5	0	5.20113	9.26112	26.54	6.68658	4.31283	4.60107
637000	2	5	0	5.02761	8.88654	24.713	7.6427	4.36423	3.61437
638000	2	5	0	4.96956	8.93298	24.5811	6.96401	4.76819	3.62947
639000	2	5	0	4.47987	9.44435	20.7318	7.01376	3.84147	3.36692
640000	2	4	0	5.31234	9.14559	25.8186	7.2934	3.53799	4.13649
641000	2	4	0	5.0586	9.09214	24.5946	7.17135	3.34192	3.69994
642000	2	4	0	4.87816	9.43399	24.6324	6.77848	4.09606	3.30413
643000	2	5	0	4.46124	9.31365	26.6542	7.07851	4.2073	3.6311
644000	2	5	0	5.42562	9.4325	26.2864	6.66445	3.85858	3.81643
645000	2	5	0	4.4487	9.04861	25.6103	7.68939	4.33943	3.79954
646000	2	5	0	4.21966	8.87588	26.1846	6.79945	4.12461	3.78981
647000	2	5	0	4.7737	9.07031	26.0639	7.27453	3.84076	3.3998
648000	2	5	0	4.8677	9.08225	25.4757	7.27685	4.18275	3.92426
649000	2	5	0	4.73799	8.91274	24.4341	7.17525	3.90597	3.47038
650000	2	5	0	5.10486	9.12479	22.0225	6.8368	4.03386	3.62873
651000	3	5	0	5.0821	9.3301	22.3799	6.87571	4.00547	3.42282
652000	2	5	0	5.19177	9.31614	16.5612	7.07054	3.49269	4.32096
653000	2	5	0	4.8433	9.3492	16.2634	6.89573	4.21992	4.21327
654000	2	5	0	5.31391	9.2519	23.896	7.21134	3.91296	3.86978
655000	2	5	0	4.76875	9.27316	21.1713	7.04605	4.414	3.87077
656000	2	5	0	4.75211	9.40015	17.5	7.26494	4.00781	3.90023
657000	2	5	0	4.51146	9.2988	17.1388	7.33374	4.05312	3.71227
658000	2	5	0	5.44471	9.29877	17.8377	7.21226	5.0418	3.67231
659000	2	5	0	4.63944	9.27185	21.3215	7.08188	4.01809	3.36576
660000	2	5	0	4.0668	9.25834	22.24	7.70509	4.65656	3.72607
661000	3	5	0	4.69541	9.39361	24.9557	7.68969	4.05562	3.43453
662000	2	5	0	4.63761	9.26204	23.3757	6.65702	4.50077	3.68723
663000	3	5	0	4.47726	8.97049	21.9616	6.92664	4.19597	3.35852
664000	2	5	0	5.16521	9.37872	22.6974	6.70151	3.24854	3.68294
665000	2	5	0	5.33788	8.78661	22.8342	6.78351	4.41173	3.26387
666000	3	5	0	4.74807	9.20302	19.5219	6.88289	3.7335	3.85895
667000	2	5	0	4.50771	9.16378	17.3671	7.29784	3.81278	3.73295
668000	2	5	0	4.71374	8.89551	15.6393	7.68346	4.05253	3.92007
669000	2	5	0	4.63201	9.48906	19.9805	7.44289	4.0534	3.74783
670000	2	5	0	5.03179	9.14032	18.4187	6.82075	3.63319	3.88718
671000	2	5	0	5.14109	9.03551	18.4372	6.94141	4.57973	3.64431
672000	2	5	0	5.61693	9.2193	19.3589	6.89058	3.90273	3.93474
673000	2	5	0	5.10739	9.10112	20.7658	6.7429	3.99151	4.37545
674000	2	5	0	5.08556	9.88398	19.9839	6.84973	3.93393	4.24156
675000	3	5	0	5.75559	8.98604	18.5605	6.80889	3.97996	3.8262
676000	2	5	0	5.87472	9.31029	17.8939	7.69886	4.24831	3.86185
677000	2	5	0	5.08927	9.36469	16.5121	7.29256	4.48726	4.20238
678000	2	5	0	5.15056	9.31985	17.6977	7.18328	3.14767	3.60946
679000	2	5	0	5.49011	9.11597	18.9936	7.19997	3.83933	3.93377
680000	2	5	0	5.74416	8.97094	17.4562	6.89899	3.91359	3.73979
681000	2	5	0	5.65844	9.18168	18.0837	7.16048	3.62575	3.98358
682000	2	5	0	5.11662	9.10738	18.2198	6.74939	3.73921	3.32362
683000	3	5	0	4.93377	9.25568	17.0339	7.21203	3.27067	3.61754
684000	2	5	0	6.15043	9.53187	18.3057	7.12737	3.90572	3.82515
685000	3	5	0	5.3216	9.38361	18.5481	6.75015	3.83232	4.4033
686000	3	5	0	4.36714	9.31985	17.7959	6.98481	5.48264	3.28052
687000	4	5	0	5.60782	9.10777	17.8435	7.61518	3.96139	4.22823
688000	3	5	0	5.63299	9.03962	17.3797	7.54217	4.32359	3.65588
689000	3	5	0	4.95115	9.43458	17.3415	7.72896	3.67528	4.40352
690000	4	5	0	5.78972	9.30035	17.3149	7.20446	4.00534	3.83365
691000	2	5	0	5.67574	8.97287	17.7745	7.25062	3.66275	3.88739
692000	2	5	0	5.46443	9.17565	21.01	6.84767	3.97566	3.60519
693000	2	5	0	4.97535	9.13595	18.8696	7.39917	3.9971	3.58677
694000	2	5	0	5.14527	9.40077	19.44	7.04642	3.82729	3.86461
695000	3	5	0	4.69963	8.88553	20.0656	6.5025	3.89536	4.23791
696000	3	5	0	5.37913	9.31849	18.7242	7.13855	3.88873	4.25546
697000	4	5	0	4.89958	9.37444	18.2093	6.91829	3.41019	4.77872
698000	2	5	0	4.73318	9.09256	17.5863	7.49489	3.95354	4.14291
699000	2	4	0	4.68624	9.36571	17.7481	7.18824	3.74519	4.03336
700000	2	5	0	4.69602	9.51551	19.4273	6.7284	3.87332	4.13155
701000	2	5	0	4.65422	9.26899	18.237	6.63463	3.23366	3.30794
702000	2	5	0	4.65984	9.29577	18.5215	7.0364	3.83662	3.84141
703000	2	5	0	5.70278	9.31692	18.6956	7.16819	3.81671	4.77932
704000	2	5	0	4.71433	9.46451	19.3489	7.95284	3.50158	3.86912
705000	2	5	0	5.55847	9.16006	19.3974	7.28677	3.51974	3.80802
706000	2	5	0	5.11895	9.60227	18.4454	7.09054	4.2665	3.71027
707000	2	5	0	4.52025	9.5685	18.3646	6.9667	3.84143	4.24852
708000	2	5	0	4.41372	9.63574	20.2431	7.05208	3.76262	3.58085
709000	2	5	0	4.21059	9.2631	19.2399	7.17541	3.60702	4.16472
710000	3	5	0	4.72676	9.43636	19.5312	7.36089	3.3571	3.48118
711000	3	5	0	5.18401	8.54795	19.2562	6.84842	3.4688	3.66729
712000	2	5	0	4.56283	8.98871	18.8468	7.23493	3.69318	4.02397
713000	2	5	0	5.12513	9.43914	19.8079	7.27105	3.49383	3.07794
714000	2	5	0	5.0258	8.68732	19.6034	6.88105	3.86674	4.82995
715000	2	5	0	5.19201	9.32345	18.9592	6.78702	4.34334	4.31961
716000	2	5	0	4.82981	9.06383	18.858	7.12015	3.43508	3.98109
717000	2	5	0	4.85509	8.86279	18.1351	6.75433	3.56518	3.51943
718000	2	5	0	4.51819	9.56391	18.1297	6.74544	3.58564	4.01144
719000	2	5	0	5.14751	8.79249	19.4529	6.5416	3.66279	3.80036
720000	2	5	0	4.77672	9.03609	18.0627	6.91634	3.85585	3.89433
721000	2	5	0	4.98341	9.33656	18.7431	6.83237	3.56281	4.16193
722000	2	5	0	5.26508	8.94753	18.4772	7.16088	4.18938	3.87517
723000	2	5	0	4.77081	9.29272	16.8975	6.80148	4.09299	4.15771
724000	3	5	0	4.33569	9.65673	18.1174	6.81503	4.04354	4.70988
725000	3	5	0	5.53409	9.56081	17.2664	6.79991	4.25999	4.26225
726000	3	5	0	4.85158	10.0232	18.1691	7.36701	3.79828	4.35424
727000	3	5	0	4.88002	9.73779	18.5347	6.81285	3.73895	4.00093
728000	3	5	0	5.36666	9.24772	18.4213	7.00556	3.28252	4.08133
729000	3	5	0	5.17337	9.83958	18.6334	7.00646	4.25142	3.53939
730000	4	5	0	4.49895	9.39098	17.7489	6.96364	3.84126	3.66686
731000	3	5	0	4.88984	9.54151	17.8148	7.025	3.80806	4.17721
732000	3	5	0	4.80614	9.38913	18.0037	6.66889	3.60716	4.13496
733000	3	5	0	4.97233	9.40814	18.814	7.02271	3.73086	4.24099
734000	3	5	0	4.96502	9.09745	19.2547	7.13939	3.77227	3.63749
735000	3	5	0	5.04402	9.35582	18.6497	6.69627	3.73114	4.15352
736000	3	5	0	4.96059	9.47656	18.0998	7.20795	3.54465	3.81566
737000	3	5	0	5.66966	9.76488	18.1931	7.07497	3.5198	4.22266
738000	3	5	0	5.94537	9.13898	18.6716	7.10514	4.08771	3.69466
739000	3	5	0	5.42245	9.45347	18.0733	7.38852	3.90235	3.77344
740000	3	5	0	5.19366	9.18693	17.8689	7.38892	4.0543	3.73927
741000	2	5	0	4.83028	8.8185	23.0118	7.04004	3.72883	4.60002
742000	2	5	0	4.57131	9.28901	20.1252	6.41921	3.53419	3.74269
743000	2	5	0	5.34597	9.10594	18.6783	6.92676	3.96642	4.02208
744000	4	5	0	4.74597	8.90529	18.4575	6.71823	3.81162	3.9696
745000	5	4	0	4.50976	8.98136	19.6188	6.7941	4.0567	3.88234
746000	3	5	0	5.00443	8.82105	21.0807	7.30389	4.18618	4.04151
747000	3	5	0	5.94359	9.22584	20.9179	6.81493	4.45729	3.75092
748000	3	5	0	4.64219	9.05985	20.1305	6.78455	4.20919	3.95098
749000	3	5	0	5.17981	9.34756	19.8152	7.43714	4.29904	3.75034
750000	4	5	0	5.1302	9.26243	18.7084	6.83897	3.50568	4.01807
751000	3	5	0	5.53498	9.38261	19.143	7.0513	3.77575	3.66433
752000	3	5	0	5.0101	9.46737	18.541	7.31572	3.51989	3.80491
753000	3	5	0	4.95799	9.21727	20.0394	6.91079	3.40085	3.65471
754000	3	5	0	5.02638	9.93866	19.7184	7.39647	3.55354	3.6849
755000	2	5	0	5.12677	9.033	19.7762	7.19145	3.75854	3.65932
756000	3	5	0	4.93346	9.64203	19.3419	6.68713	3.94903	4.10943
757000	4	5	0	4.99758	9.77711	19.1412	7.19901	3.50708	4.08937
758000	3	5	0	5.45517	9.38464	19.1633	6.68489	3.26554	3.63578
759000	4	5	0	5.33217	9.16616	20.5386	6.49241	3.26259	3.72282
760000	3	5	0	5.85369	8.9188	20.1226	7.23578	3.4856	4.46889
761000	3	5	0	5.23244	9.36283	20.4523	6.55953	3.0286	4.23511
762000	4	5	0	5.26351	9.79802	23.8685	6.60123	3.63503	3.77265
763000	2	5	0	5.57825	9.18348	24.6105	7.35123	3.57315	3.60453
764000	3	5	0	5.5912	9.13156	27.6737	6.76976	3.32744	3.52404
765000	3	5	0	6.3214	8.95288	27.6145	7.07045	3.53581	4.0327
766000	3	5	0	5.13272	9.00547	28.3478	6.5914	3.90471	3.53707
767000	3	4	0	5.48198	9.48568	25.3751	6.70428	4.15134	4.62162
768000	3	4	0	4.86058	9.31368	27.1055	6.82678	3.90873	4.9253
769000	3	4	0	5.94173	9.39661	25.1249	6.61857	4.206	4.43568
770000	3	5	0	5.12728	8.89805	26.7511	7.0331	3.49039	3.66023
771000	3	4	0	5.19732	9.12066	27.2179	6.57951	3.49667	4.05375
772000	3	5	0	4.86779	8.83815	27.8202	7.49066	4.2762	3.52728
773000	3	5	0	5.01283	9.1004	20.6454	7.20225	3.97655	3.78008
774000	3	4	0	5.45206	9.25987	23.2497	7.51045	3.69791	4.28226
775000	3	5	0	5.13366	9.3312	27.0875	7.30107	4.14926	4.03849
776000	3	4	0	5.01269	9.27799	28.3963	6.87828	4.1655	3.78044
777000	3	4	0	4.63648	8.93608	28.6672	6.81039	3.8625	4.4121
778000	3	4	0	4.98868	8.98089	29.7832	7.0261	3.95429	5.22007
779000	3	4	0	5.10546	9.12022	25.2616	6.94042	3.4908	3.5894
780000	4	4	0	6.10852	8.91498	20.4005	6.8421	3.65303	3.56969
781000	3	4	0	5.64989	8.86652	25.5369	7.22527	3.9107	3.73515
782000	3	5	0	6.02784	8.70491	21.3456	6.73418	3.69832	3.55176
783000	3	5	0	5.27322	9.06088	26.5126	7.21374	3.65367	3.69219
784000	3	4	0	5.75546	8.87841	25.072	6.9366	3.39613	3.37812
785000	3	5	0	5.2397	9.37493	27.423	7.29053	3.50448	3.60752
786000	3	5	0	5.51864	9.11165	24.6184	7.06497	3.53477	4.20848
787000	3	5	0	4.56599	8.86858	27.1383	6.94913	3.38762	3.69969
788000	3	5	0	4.82645	9.27476	24.8079	7.33246	3.90145	3.76581
789000	4	5	0	4.96524	9.07182	24.7404	7.69097	3.60735	4.01664
790000	3	5	0	4.38284	8.93759	27.4649	6.93964	3.49499	3.93972
791000	2	5	0	4.47166	9.28822	25.3732	7.82088	3.41985	3.51427
792000	3	5	0	4.71218	8.98606	24.0961	7.24683	3.56747	3.79793
793000	2	5	0	4.45204	9.22303	24.8042	7.44222	3.60084	4.24034
794000	3	5	0	4.08826	9.03971	26.3414	8.0374	3.81863	3.8956
795000	4	5	0	4.07039	9.07737	27.4139	6.47498	3.45997	3.68706
796000	3	5	0	4.69856	9.02045	26.1807	7.36349	3.2207	3.49296
797000	3	5	0	4.66525	9.32076	25.9696	7.59883	3.66435	4.00784
798000	3	5	0	4.57233	9.3886	27.4867	7.92078	3.32593	3.78467
799000	3	5	0	4.45004	9.15899	27.4764	7.52368	3.49736	3.58479
800000	4	5	0	4.89449	9.31388	29.3751	7.01821	3.3445	3.90217
801000	4	5	0	4.75494	9.47621	26.8051	7.23653	3.46678	3.49759
802000	4	5	0	4.39014	9.08724	24.4075	7.51683	3.88928	3.39372
803000	4	5	0	4.82223	8.86228	26.4232	7.0447	3.88011	3.44656
804000	3	5	0	5.0489	9.39015	25.7089	7.0858	3.78273	3.87423
805000	3	5	0	4.67425	8.81171	27.7487	7.64438	4.21667	3.39703
806000	2	5	0	4.34652	9.2148	29.5168	7.1108	4.43232	4.32864
807000	4	5	0	5.0539	8.99406	27.2451	7.33699	3.7398	3.42599
808000	4	5	0	4.7346	8.74145	24.3756	7.4512	3.48471	3.60025
809000	3	5	0	5.03453	8.79596	26.8064	6.85759	3.84143	4.24136
810000	3	5	0	6.20227	9.19694	29.1567	7.67783	4.08601	3.4631
811000	3	5	0	4.70207	9.06844	25.9849	7.15323	4.69767	3.77861
812000	2	5	0	4.77088	9.55714	25.3069	7.16544	3.87367	3.7844
813000	2	5	0	4.75367	9.02132	25.085	7.16096	3.79836	4.23514
814000	3	5	0	4.74668	9.26458	28.5189	7.18109	3.55946	3.54815
815000	3	5	0	4.61252	9.38787	25.4193	7.25425	3.74473	3.57853
816000	3	5	0	4.28758	8.74834	24.7428	7.43477	4.50447	3.86122
817000	3	5	0	4.74979	8.95346	24.8923	7.18174	3.49498	3.75172
818000	3	5	0	4.25387	8.90596	29.3668	7.59462	4.31523	5.00373
819000	2	5	0	4.5615	9.1119	25.49	7.07257	3.55093	4.01817
820000	3	5	0	4.14484	8.96081	26.7258	7.58033	3.49407	3.70395
821000	3	5	0	4.74516	8.896	24.3808	7.09728	4.11648	3.664
822000	2	5	0	4.96655	8.97738	26.0891	7.67955	4.5113	3.69437
823000	2	5	0	5.05812	9.37169	24.7177	7.38582	4.10893	3.5378
824000	2	5	0	4.53601	9.32164	30.9937	6.84349	4.08572	3.75614
825000	2	5	0	4.5164	9.07729	32.6833	7.71478	3.65926	3.73183
826000	3	5	0	4.65632	9.07373	25.8221	7.12812	3.7281	3.71338
827000	2	5	0	4.97326	9.55813	29.3075	6.80419	4.02751	3.79417
828000	2	5	0	4.48687	9.37001	29.2568	6.95165	3.8912	3.9663
829000	3	5	0	4.76232	9.26213	28.4236	7.53853	4.21362	4.39755
830000	3	5	0	4.48888	9.22035	27.6763	7.7645	4.23681	3.46886
831000	2	5	0	4.88238	8.82883	30.8276	7.4518	3.6867	4.05771
832000	3	5	0	4.4999	9.49864	27.5889	7.79923	4.09738	4.00303
833000	3	5	0	4.88194	9.4619	33.1854	6.76034	3.811	3.93586
834000	2	5	0	4.31294	8.9713	30.1281	7.08177	3.77705	4.32911
835000	2	5	0	4.66019	9.3525	29.8204	7.20172	4.15117	3.97039
836000	2	5	0	5.80484	8.64524	26.669	6.99077	4.45624	4.37258
837000	2	5	0	4.40918	9.37446	25.6913	7.41381	4.40821	3.72746
838000	2	5	0	4.53222	9.21725	27.8016	7.45283	3.70094	4.37516
839000	2	5	0	4.67212	9.68088	24.4546	7.46593	4.09071	3.92033
840000	2	5	0	4.6172	9.49693	31.8789	6.80402	4.0187	4.16122
841000	2	5	0	4.99449	9.12446	25.8047	6.74921	3.81731	4.11157
842000	2	5	0	4.95995	9.60416	34.0782	7.02858	4.01006	4.6336
843000	2	5	0	4.61395	9.62658	34.8449	7.19107	3.52279	4.95868
844000	3	5	0	4.62333	9.53999	33.5459	7.70607	4.23033	4.80969
845000	2	5	0	4.83112	9.17628	32.5501	6.67241	3.49727	4.94641
846000	4	5	0	4.92506	9.21272	31.2099	6.84318	4.05894	4.40366
847000	4	5	0	5.24826	9.23618	34.3533	7.20351	3.51163	3.92078
848000	2	5	0	4.66808	8.88439	33.5415	7.1864	4.84155	3.56737
849000	3	5	0	4.67335	9.42092	34.7548	7.1404	4.02533	4.18748
850000	3	5	0	4.61547	9.0694	28.2997	6.8515	3.44699	4.09108
851000	2	5	0	4.20834	9.18797	27.9449	7.09007	3.35306	4.16044
852000	2	5	0	4.3432	9.28538	26.1411	7.10466	4.04546	3.56481
853000	3	5	0	4.73561	9.58725	29.563	6.60582	3.59963	3.42591
854000	3	5	0	4.34712	9.22045	28.3225	6.98317	3.9057	3.73842
855000	2	5	0	4.63027	9.39157	22.9242	7.58257	3.84555	3.97887
856000	3	5	0	4.73393	9.12373	20.7913	7.27184	3.71515	4.21583
857000	2	5	0	4.34005	8.85906	23.7307	6.93662	3.86337	3.81955
858000	5	5	0	4.3324	9.07207	29.2749	6.91924	3.71394	3.88037
859000	2	5	0	4.505	8.88841	26.6778	7.51081	4.31794	3.44897
860000	2	5	0	4.41686	9.62134	32.2779	6.96774	3.66232	3.72119
861000	3	5	0	4.46441	8.65113	29.269	7.22589	4.80696	3.72544
862000	3	5	0	5.05755	8.77759	29.1032	7.1904	4.05709	3.85006
863000	3	5	0	4.68835	9.13574	31.0082	7.40487	3.51831	4.38053
864000	3	5	0	5.01528	8.72682	37.29	6.96754	4.75392	3.29122
865000	3	5	0	4.96288	8.72992	32.4547	7.36452	3.52049	4.02445
866000	2	5	0	4.8026	8.9902	40.2163	7.07212	3.90725	3.74172
867000	2	4	0	5.13802	9.47908	46.2157	7.08014	4.3337	3.49486
868000	2	5	0	4.32336	9.16734	37.9944	7.1258	3.99054	3.88795
869000	3	5	0	4.66328	9.12913	27.0079	7.65973	3.69581	4.13127
870000	2	5	0	4.98949	9.47595	24.9664	7.20379	3.97524	4.05198
871000	2	5	0	4.79252	9.33955	41.004	6.95899	3.45255	3.86431
872000	2	4	0	5.16048	9.29561	31.1679	7.01687	4.04488	4.09977
873000	4	5	0	4.99645	9.60982	33.0136	7.02595	3.95265	4.29491
874000	2	5	0	4.92205	9.0286	27.958	7.9285	3.58376	3.78343
875000	4	5	0	4.76305	8.81972	32.7148	7.44959	4.26368	3.8418
876000	2	5	0	4.19659	8.73605	28.4651	7.44202	3.72126	4.55775
877000	2	5	0	5.1462	9.00493	22.8028	7.18467	3.61045	3.75074
878000	3	5	0	4.58644	9.10742	23.5448	7.56108	3.87187	5.1216
879000	2	5	0	4.55526	9.18303	25.4811	7.2194	3.70759	4.95054
880000	2	5	0	4.47792	9.13927	21.0047	7.49007	3.36275	4.1301
881000	2	5	0	4.26916	8.99196	24.0877	7.33144	3.40765	3.90012
882000	2	5	0	5.18017	9.23009	18.5989	7.36018	3.88167	3.61559
883000	2	5	0	4.45732	8.64311	25.8958	7.30733	4.24436	3.61913
884000	3	4	0	4.43907	8.78704	32.6963	6.99978	3.97449	3.81347
885000	3	5	0	4.92785	8.91449	33.1312	7.41592	3.48394	3.87058
886000	3	5	0	5.19111	9.0416	36.2674	7.42923	3.91015	3.93464
887000	3	5	0	4.66439	9.11871	43.0548	6.91296	3.48279	4.25929
888000	4	5	0	4.57159	8.87286	38.0017	6.99279	3.3899	3.80128
889000	3	5	0	4.64038	9.19596	37.5636	7.58089	3.57811	3.99032
890000	3	5	0	4.57955	8.84551	34.4342	7.86767	3.97052	3.96249
891000	3	5	0	4.56503	8.92644	29.0126	7.12144	3.70984	4.09922
892000	3	5	0	5.11631	8.93866	29.7293	7.05089	3.79743	3.98541
893000	3	5	0	4.30625	8.90143	25.0897	7.33729	3.46349	4.08419
894000	3	5	0	5.20241	9.13159	24.185	7.19028	3.61566	3.64837
895000	3	5	0	5.29944	8.69948	24.3235	7.29138	3.73295	3.5377
896000	3	5	0	5.27353	9.02571	31.6558	7.02643	3.68365	3.60784
897000	3	5	0	4.55282	9.1025	29.3261	7.67717	3.32963	4.19458
898000	3	5	0	4.76438	9.07425	37.9692	7.65069	4.26359	3.86468
899000	3	5	0	4.93613	9.10165	33.9512	7.38415	3.60893	3.69493
900000	3	5	0	5.2476	9.36552	36.2738	6.84115	3.60307	3.92602
901000	3	5	0	5.33977	8.79744	43.9218	7.29556	3.54348	3.97315
902000	2	5	0	4.94855	9.42544	37.2168	7.26241	3.97418	3.41726
903000	3	5	0	5.94499	8.73154	32.5984	6.78849	3.52553	4.07297
904000	3	5	0	4.84918	9.32365	31.0413	7.0214	3.58249	3.89131
905000	3	5	0	5.48539	8.96148	35.9416	6.87044	3.62839	4.1288
906000	3	5	0	4.78381	9.26241	33.2615	6.92165	3.52319	4.17624
907000	3	5	0	4.77947	9.25497	26.5976	7.34825	3.63403	3.58347
908000	3	5	0	4.39023	8.99726	37.1354	7.40646	3.62023	3.96904
909000	4	5	0	4.67499	8.83052	39.4552	6.7238	3.47743	3.34561
910000	3	5	0	4.58439	9.10043	43.219	7.43676	3.57785	3.48979
911000	3	5	0	4.6407	8.73049	45.0952	7.16934	3.89314	3.5576
912000	3	5	0	4.51604	9.21911	45.1395	7.10007	3.90377	3.89196
913000	3	5	0	4.66753	9.16739	42.3304	7.34403	3.81484	3.72101
914000	3	5	0	4.88458	9.17539	43.9449	7.07979	3.4381	4.35584
915000	3	5	0	5.16648	9.19054	39.1247	7.19691	3.8115	3.56759
916000	3	5	0	4.71193	8.63273	44.3036	7.39109	3.48065	3.88916
917000	3	5	0	4.7744	9.16801	38.686	7.21319	3.71359	3.84284
918000	3	5	0	5.21176	9.07051	39.8028	7.71789	3.69596	3.93915
919000	3	5	0	4.97053	8.99775	39.9513	7.02192	3.73901	3.80592
920000	3	5	0	5.87831	8.78119	39.3902	7.68215	3.35719	3.67721
921000	3	5	0	5.71871	8.46245	45.2548	7.89552	3.82739	3.86111
922000	3	5	0	5.56605	9.21958	47.3153	7.49804	3.68875	3.80122
923000	3	4	0	5.59025	9.17411	41.097	7.4691	3.83577	3.32453
924000	3	5	0	4.96646	9.23505	30.8865	7.40573	3.35218	3.49465
925000	3	5	0	4.44102	8.91628	31.8058	6.74088	3.2661	3.85968
926000	3	4	0	4.99575	9.06045	41.6576	6.55283	3.44247	3.67448
927000	3	4	0	4.67724	8.91013	35.1146	7.1887	4.12845	3.90761
928000	4	5	0	5.11513	8.42682	35.3614	7.26243	4.69627	3.96585
929000	3	5	0	4.80801	8.79277	30.777	7.07071	3.61699	3.68356
930000	3	5	0	4.97837	9.26596	28.7054	7.35636	3.59446	3.88362
931000	3	5	0	4.79694	9.19085	28.6567	7.18813	3.37003	4.16463
932000	3	5	0	5.93115	8.67694	39.8946	7.09289	3.56984	5.18205
933000	3	5	0	6.37113	9.08128	35.4955	7.0633	3.83538	4.06177
934000	3	5	0	4.82782	8.93287	27.9183	6.90119	3.59612	4.23072
935000	3	5	0	5.19097	8.84607	28.375	6.70186	3.95923	4.00381
936000	3	5	0	5.50931	8.80597	21.4851	7.36498	4.06218	3.50352
937000	3	4	0	5.60031	8.87803	21.0134	7.38684	3.29566	3.53109
938000	3	5	0	5.86612	9.35236	18.7496	7.49988	3.47832	3.58469
939000	3	5	0	5.3165	8.68606	13.4736	7.66566	3.7898	4.02535
940000	3	5	0	5.39179	9.14586	16.5518	7.04751	3.65471	3.58432
941000	3	5	0	5.50406	8.90464	17.1398	7.22898	3.91262	3.90921
942000	3	5	0	6.28074	9.52639	18.6422	6.56253	3.24361	3.8085
943000	3	5	0	5.79981	9.30627	23.1316	6.92036	3.53239	3.76106
944000	3	5	0	5.60895	9.43194	21.3059	6.92763	3.44081	4.01033
945000	3	5	0	5.89035	9.38568	24.0286	6.7968	3.75661	3.82335
946000	3	5	0	4.96529	9.00759	23.3471	7.15769	3.58692	3.46915
947000	3	5	0	5.32303	9.35811	25.8128	7.04586	3.87697	3.49351
948000	3	5	0	5.55603	9.51219	22.4682	6.67091	3.67517	3.8821
949000	3	5	0	5.17132	9.12212	19.3644	7.06158	3.53746	3.76324
950000	3	5	0	5.28141	9.3726	16.5103	7.13533	3.38888	3.95567
951000	3	5	0	4.67467	9.11654	16.3074	6.87222	3.53498	3.74313
952000	3	5	0	4.61236	8.99887	17.5636	7.14038	3.88188	4.66233
953000	3	5	0	4.21247	8.92611	15.5409	7.17998	3.94773	3.85034
954000	3	5	0	5.0293	8.68278	19.6698	7.15119	3.85467	3.75223
955000	3	5	0	5.05619	9.25728	19.2572	6.60527	3.68777	3.79607
956000	3	5	0	4.6246	9.3974	24.3894	7.55509	3.69274	3.75183
957000	3	5	0	4.80558	9.06223	32.5292	7.18232	3.61487	4.17096
958000	4	5	0	5.2191	9.07613	31.5765	7.30541	3.7949	3.82692
959000	3	5	0	4.68052	9.03882	26.3538	6.81641	3.41539	3.97043
960000	3	5	0	4.87748	9.04709	28.1391	6.98011	3.73949	4.49099
961000	3	5	0	4.66702	9.16727	30.5126	7.29242	3.67823	4.46664
962000	3	5	0	4.66558	9.08349	34.0806	7.72092	3.86847	4.06404
963000	3	5	0	5.02526	9.06142	33.7745	7.35528	3.44849	3.65861
964000	3	5	0	4.92385	9.16921	38.2041	7.35876	3.71048	3.81341
965000	3	5	0	4.11225	9.19966	44.728	7.43022	3.76044	3.42941
966000	3	5	0	4.98704	8.95617	37.4906	7.00566	3.66702	3.23224
967000	3	5	0	4.94338	8.94195	33.9706	7.20276	3.70526	4.29209
968000	3	5	0	4.40056	9.21526	28.6026	7.03527	3.51143	3.90074
969000	4	5	0	5.13225	9.47378	39.013	6.8363	3.55192	4.39351
970000	3	5	0	4.44025	9.26901	47.4338	7.67404	3.21008	3.56142
971000	3	5	0	4.39232	8.83972	46.4797	7.22115	3.948	3.68441
972000	3	5	0	4.87185	8.47665	44.7226	6.93824	3.90766	4.20915
973000	3	5	0	5.04148	8.87909	41.4047	7.2615	3.61005	4.1409
974000	3	5	0	5.49898	9.11189	43.1897	7.19595	3.52569	4.10032
975000	3	4	0	4.67361	8.84119	36.2743	6.90123	4.00722	3.77005
976000	3	5	0	5.58391	9.27052	43.1367	7.12153	3.97365	3.56088
977000	3	5	0	5.0321	9.05961	36.0119	7.54341	3.67708	3.94123
978000	3	5	0	4.83965	9.29419	44.0194	7.43585	3.7143	3.93422
979000	3	5	0	5.18263	8.84886	47.3569	6.90683	3.44432	4.09638
980000	3	5	0	4.70652	8.91016	41.9443	7.0678	3.78183	3.56653
981000	3	4	0	4.8995	9.15596	41.9118	6.88268	3.46458	3.39602
982000	3	5	0	5.04102	9.38059	44.0404	7.20927	3.74552	4.26954
983000	3	5	0	4.54974	8.6269	35.0189	7.21689	3.78665	3.84846
984000	3	5	0	4.74808	9.05196	35.3917	7.18718	3.42731	4.07403
985000	3	5	0	4.88723	8.62375	41.0981	7.41861	4.12565	4.40751
986000	3	5	0	5.51301	9.28363	37.3573	7.06605	3.5731	3.76566
987000	3	5	0	5.30492	8.66536	32.0943	7.44818	3.42837	4.0597
988000	3	5	0	5.02978	9.05824	28.8631	6.76327	4.36795	4.00312
989000	3	5	0	4.68566	9.18385	24.3284	7.30431	4.10167	3.78371
990000	4	5	0	4.68031	9.19606	23.8201	6.90633	3.84181	4.2885
991000	3	4	0	5.48064	9.13045	31.0605	7.12997	3.40319	3.20281
992000	3	4	0	5.52706	9.20435	28.6258	6.79656	3.5043	3.73467
993000	3	4	0	4.97671	9.06858	36.7114	7.0753	3.36457	3.89851
994000	4	5	0	4.47169	9.29002	38.2792	7.10546	3.54699	5.81791
995000	3	5	0	4.95939	9.13626	32.9486	7.42809	4.03418	4.36627
996000	3	5	0	4.69053	9.22611	37.6608	7.4375	3.55959	3.72592
997000	3	5	0	5.13904	9.09451	38.7566	6.86071	3.51118	3.69649
998000	3	5	0	5.24798	9.03273	22.2038	7.02256	3.56316	4.18269
999000	3	5	0	4.8923	9.2538	22.4873	7.42755	3.37433	4.1817
1000000	4	5	0	4.50669	9.29519	20.7425	7.68443	3.57314	4.68146

## Sheet: Fig. 2L
		WT			2KO			2KO + BNIP3			2KO + NIX			2KO + NIX (ΔLIR)			2KO + NIX (ΔWIPI2)					Dunnett's multiple comparisons test	Mean Diff,	95,00% CI of diff,	Below threshold?	Summary	Adjusted P Value
	- DFP	2	1.5	1.7	0.7	0.4	0.5	1.8	1.1	1.3	2.6	2.2	2.5	1.2	0.5	0.7	1	0.5	0.7
	+ DFP	45.9	35.8	41.2	10.6	7.9	11.2	25.1	21.8	28.3	24.8	21.3	27.9	6.8	5.4	9.5	8.5	7.9	10.7			- DFP
																						2KO vs. WT	-1.2	-6,000 to 3,600	No	ns	0.9392
																						2KO vs. 2KO + BNIP3	-0.8667	-5,666 to 3,933	No	ns	0.9837
																						2KO vs. 2KO + NIX	-1.9	-6,700 to 2,900	No	ns	0.7305
																						2KO vs. 2KO + NIX (ΔLIR)	-0.2667	-5,066 to 4,533	No	ns	>0,9999
																						2KO vs. 2KO + NIX (ΔWIPI2)	-0.2	-5,000 to 4,600	No	ns	>0,9999
																						+ DFP
																						2KO vs. WT	-31.07	-35,87 to -26,27	Yes	****	<0,0001
																						2KO vs. 2KO + BNIP3	-15.17	-19,97 to -10,37	Yes	****	<0,0001
																						2KO vs. 2KO + NIX	-14.77	-19,57 to -9,967	Yes	****	<0,0001
																						2KO vs. 2KO + NIX (ΔLIR)	2.667	-2,133 to 7,466	No	ns	0.4421
																						2KO vs. 2KO + NIX (ΔWIPI2)	0.8667	-3,933 to 5,666	No	ns	0.9837
