# Supplementary material for: Reconstitution of BNIP3/NIX-mitophagy initiation reveals hierarchical flexibility of the autophagy machinery
Source: Nat Cell Biol. 2025 Jul 25;27(8):1272–87. doi: 10.1038/s41556-025-01712-y (PMC12339401; doi:10.1038/s41556-025-01712-y)
Supplement: Supplementary file 8 — Statistical source data [file 41556_2025_1712_MOESM8_ESM.xlsx]

## Sheet: Fig. 3B
		% Mitophagy	WIPI1			WIPI2			WIPI3			WIPI4					Šídák's multiple comparisons test	Mean Diff,	95,00% CI of diff,	Below threshold?	Summary	Adjusted P Value
		- Rapalog	1.5	0.6	0.8	0.5	0.3	0.2	4.2	2.7	0.5	0.4	0.2	0.1
		+ Rapalog	91.9	87.3	89.4	78.5	69.3	71.1	76.3	58.8	59.9	1.2	0.9	0.5			- Rapalog - + Rapalog
																	WIPI1	-88.57	-97,76 to -79,37	Yes	****	<0,0001
																	WIPI2	-72.63	-81,83 to -63,44	Yes	****	<0,0001
																	WIPI3	-62.53	-71,73 to -53,34	Yes	****	<0,0001
																	WIPI4	-0.6333	-9,826 to 8,560	No	ns	0.9995

## Sheet: Fig. 3C
	% Mitophagy	WIPI1					WIPI2					WIPI3							Dunnett's multiple comparisons test	Mean Diff,	95,00% CI of diff,	Below threshold?	Summary	Adjusted P Value
	-	0.8	0.9	1.1	2.6	2.1	1.5	0.5	0.8	3.8	2.4	1.6	1.5	0.8	3.9	4.2
	+ RAPA	84.7	83.7	84.1	86.7	91	68.2	70	69.5	79.3	81.2	53.4	48.1	51.2	56.7	59.9			WIPI1
	+ RAPA + Vps34 inh	0.6	0.3	0.4	0.6	0.4	0.5	0.2	0.3	0.6	0.4	0.5	0.2	0.2	0.6	0.4			+ RAPA vs. -	84.54	80,41 to 88,67	Yes	****	<0,0001
																			+ RAPA vs. + RAPA + Vps34 inh	85.58	81,45 to 89,71	Yes	****	<0,0001
																			WIPI2
																			+ RAPA vs. -	71.84	67,71 to 75,97	Yes	****	<0,0001
																			+ RAPA vs. + RAPA + Vps34 inh	73.24	69,11 to 77,37	Yes	****	<0,0001
																			WIPI3
																			+ RAPA vs. -	51.46	47,33 to 55,59	Yes	****	<0,0001
																			+ RAPA vs. + RAPA + Vps34 inh	53.48	49,35 to 57,61	Yes	****	<0,0001

## Sheet: Fig. 3D
% Mitophagy	-	+ RAPA
	1.9	61.1		Unpaired t test
	1.5	59		P value	<0,0001
	1.7	60.7		P value summary	****
				Significantly different (P < 0.05)?	Yes
				One- or two-tailed P value?	Two-tailed
				t, df	t=89,55, df=4
