# Supplementary material for: Reconstitution of BNIP3/NIX-mitophagy initiation reveals hierarchical flexibility of the autophagy machinery
Source: Nat Cell Biol. 2025 Jul 25;27(8):1272–87. doi: 10.1038/s41556-025-01712-y (PMC12339401; doi:10.1038/s41556-025-01712-y)
Supplement: Supplementary file 10 — Statistical source data [file 41556_2025_1712_MOESM10_ESM.xlsx]

## Sheet: Fig. 4C
		% Mitophagy	WIPI1			WIPI2			WIPI3						Dunnett's multiple comparisons test	Mean Diff,	95,00% CI of diff,	Below threshold?	Summary	Adjusted P Value
		-	0.3	0.5	0.2	2.2	2.7	1.5	8.6	8.7	8.1
		+ RAPA	79.2	80.9	73.8	60.4	62.8	58.2	40.2	42.5	35				WIPI1
		+ RAPA + FIP200	20.1	21.5	20.1	9.2	9.9	7.2	26.7	28.1	24.1				+ RAPA vs. -	77.63	73,15 to 82,11	Yes	****	<0,0001
		+ RAPA + ATG13	28.5	31.8	26.5	10.3	11	8.9	25.9	28.6	22.9				+ RAPA vs. + RAPA + FIP200	57.4	52,92 to 61,88	Yes	****	<0,0001
															+ RAPA vs. + RAPA + ATG13	49.03	44,55 to 53,51	Yes	****	<0,0001
															WIPI2
															+ RAPA vs. -	58.33	53,85 to 62,81	Yes	****	<0,0001
															+ RAPA vs. + RAPA + FIP200	51.7	47,22 to 56,18	Yes	****	<0,0001
															+ RAPA vs. + RAPA + ATG13	50.4	45,92 to 54,88	Yes	****	<0,0001
															WIPI3
															+ RAPA vs. -	30.77	26,29 to 35,25	Yes	****	<0,0001
															+ RAPA vs. + RAPA + FIP200	12.93	8,454 to 17,41	Yes	****	<0,0001
															+ RAPA vs. + RAPA + ATG13	13.43	8,954 to 17,91	Yes	****	<0,0001

## Sheet: Fig. 4D
	% Mitophagy	WIPI1					WIPI2					WIPI3							Dunnett's multiple comparisons test	Mean Diff,	95,00% CI of diff,	Below threshold?	Summary	Adjusted P Value
	-	0.2	0.2	0.5	0.5	0.4	0.2	0.3	1.1	2.2	2.2	0.4	0.3	1.8	0.9	1.4
	+ RAPA	87.4	89.9	76.6	84.5	75.2	74.7	78.2	55.6	68.3	69.3	53.9	48.9	49.7	53.3	54			WIPI1
	+ RAPA + ULK1 inh	41.8	41.8	31.1	36.7	29.6	25.7	29.1	16.6	22.3	25.3	7.6	4.1	4.9	1.5	1.3			+ RAPA vs. -	82.36	75,74 to 88,98	Yes	****	<0,0001
																			+ RAPA vs. + RAPA + ULK1 inh	46.52	39,90 to 53,14	Yes	****	<0,0001
																			WIPI2
																			+ RAPA vs. -	68.02	61,40 to 74,64	Yes	****	<0,0001
																			+ RAPA vs. + RAPA + ULK1 inh	45.42	38,80 to 52,04	Yes	****	<0,0001
																			WIPI3
																			+ RAPA vs. -	51	44,38 to 57,62	Yes	****	<0,0001
																			+ RAPA vs. + RAPA + ULK1 inh	48.08	41,46 to 54,70	Yes	****	<0,0001

## Sheet: Fig. 4E
	% Mitophagy	WIPI1			WIPI2			WIPI3					Dunnett's multiple comparisons test	Mean Diff,	95,00% CI of diff,	Below threshold?	Summary	Adjusted P Value
	-	0.8	0.9	1.1	1.5	0.5	0.8	1.6	1.5	0.8
	+ RAPA	84.7	83.7	84.1	68.2	70	69.5	53.4	48.1	51.2			WIPI1
	+ RAPA + Vps34 inh	0.6	0.3	0.4	0.5	0.2	0.3	0.5	0.2	0.2			+ RAPA vs. -	83.23	81,30 to 85,17	Yes	****	<0,0001
													+ RAPA vs. + RAPA + Vps34 inh	83.73	81,80 to 85,67	Yes	****	<0,0001
													WIPI2
													+ RAPA vs. -	68.3	66,37 to 70,23	Yes	****	<0,0001
													+ RAPA vs. + RAPA + Vps34 inh	68.9	66,97 to 70,83	Yes	****	<0,0001
													WIPI3
													+ RAPA vs. -	49.6	47,67 to 51,53	Yes	****	<0,0001
													+ RAPA vs. + RAPA + Vps34 inh	50.6	48,67 to 52,53	Yes	****	<0,0001

## Sheet: Fig. 4F
				DFP
	-			-			ATG13					Dunnett's multiple comparisons test	Mean Diff,	95,00% CI of diff,	Below threshold?	Summary	Adjusted P Value	B-?
	0.5	0.6	0.5	24	17.7	19.2	6.5	5.3	4.7			- vs. -	19.77	15,16 to 24,38	Yes	****	<0,0001	A	-
												- vs. ATG13	14.8	10,19 to 19,41	Yes	***	0.0002	C	ATG13

## Sheet: Fig. 4G
		DFP
	-	-	FIP200	ULK1			Dunnett's multiple comparisons test	Mean Diff,	95,00% CI of diff,	Below threshold?	Summary	Adjusted P Value	B-?
	0.3	28.8	4.3	7.6			- vs. -	27.27	21,36 to 33,17	Yes	****	<0,0001	A	-
	0.4	31.4	5.5	9.6			- vs. FIP200	21.73	15,83 to 27,64	Yes	****	<0,0001	C	FIP200
	2.9	25.2	10.4	11			- vs. ULK1	19.07	13,16 to 24,97	Yes	****	<0,0001	D	ULK1

## Sheet: Fig. 4H
		DFP
	-	-	TBK1	ULK1/2	TBK1 + ULK1/2			Dunnett's multiple comparisons test	Mean Diff,	95,00% CI of diff,	Below threshold?	Summary	Adjusted P Value	B-?
	1.4	20.7	19.9	0.8	1			- vs. -	32.23	14,09 to 50,38	Yes	**	0.0015	A	-
	2.4	38.1	41.3	2.8	2.7			- vs. TBK1	0.9667	-17,18 to 19,11	No	ns	0.9995	C	TBK1
	2.8	44.5	39.2	3.4	4.1			- vs. ULK1/2	32.1	13,95 to 50,25	Yes	**	0.0015	D	ULK1/2
								- vs. TBK1 + ULK1/2	31.83	13,69 to 49,98	Yes	**	0.0016	E	TBK1 + ULK1/2

## Sheet: Fig. 4i
	% Mitophagy	-			Vps34			BafA1				Dunnett's multiple comparisons test	Mean Diff,	95,00% CI of diff,	Below threshold?	Summary	Adjusted P Value
	- DFP	2.1	0.3	0.8	0.7	0.5	0.2	0.3	0.1	0.5
	+ DFP	43.4	44.4	39.7	1	0.4	0.4	2	0.1	0.6		- DFP
												- vs. Vps34	0.6	-1,787 to 2,987	No	ns	0.7591
												- vs. BafA1	0.7667	-1,620 to 3,153	No	ns	0.646
												+ DFP
												- vs. Vps34	41.9	39,51 to 44,29	Yes	****	<0,0001
												- vs. BafA1	41.6	39,21 to 43,99	Yes	****	<0,0001

## Sheet: Fig. 4K
			# images	# Cells with autophagosome-like structures on mitochondria	# Cells without autophagosome-like structures on mitochondria	% cells with autophagosome-like structures on mitochondria		WT				WT				FIP200 KO					Dunnett's multiple comparisons test	Mean Diff,	95,00% CI of diff,	Below threshold?	Summary	Adjusted P Value	B-?
		WT + untreated	1	3	23	11.5385		11.5385	0	11.1111	0	60	75	70	48	0	0	0	0		WT vs. WT	57.59	43,07 to 72,10	Yes	****	<0,0001	A	WT
			2	0	24	0															WT vs. FIP200 KO	63.25	48,73 to 77,77	Yes	****	<0,0001	C	FIP200 KO
			3	3	24	11.1111
			4	0	7	0
		WT + DFP	1	12	8	60
			2	21	7	75
			3	7	3	70
			4	12	13	48
		WT + DFP	1	0	7	0
			2	0	16	0
			3	0	6	0
			4	0	12	0
