# Supplementary material for: Reconstitution of BNIP3/NIX-mitophagy initiation reveals hierarchical flexibility of the autophagy machinery
Source: Nat Cell Biol. 2025 Jul 25;27(8):1272–87. doi: 10.1038/s41556-025-01712-y (PMC12339401; doi:10.1038/s41556-025-01712-y)
Supplement: Supplementary file 12 — Statistical source data [file 41556_2025_1712_MOESM12_ESM.xlsx]

## Sheet: Fig. 5A
	% Mitophagy	WT					RE/RE							Šídák's multiple comparisons test	Mean Diff,	95,00% CI of diff,	Below threshold?	Summary	Adjusted P Value
	- Rapalog	2.5	1.2	2.6	1.1	0.9	2.1	1.2	3.3	0.9	0.9
	+ Rapalog	49	41.7	50.4	59.7	57.6	74	69.7	79.5	83.2	81.4			- Rapalog - + Rapalog
														WT	-50.02	-57,21 to -42,83	Yes	****	<0,0001
														RE/RE	-75.88	-83,07 to -68,69	Yes	****	<0,0001

## Sheet: Fig. 5G
	% mitophagy	FL				IDR					Šídák's multiple comparisons test	Predicted (LS) mean diff,	95,00% CI of diff,	Below threshold?	Summary	Adjusted P Value
	- Rapalog	1.2	4.6	1.2	1.5	7.1	7.4	2
	+ Rapalog	54.1	54.8	66.6	80.5	3.7	10.9	9.1			- Rapalog:FL vs. - Rapalog:IDR	-3.375	-21,29 to 14,54	No	ns	0.992
											- Rapalog:FL vs. + Rapalog:FL	-61.88	-78,46 to -45,29	Yes	****	<0,0001
											- Rapalog:FL vs. + Rapalog:IDR	-5.775	-23,69 to 12,14	No	ns	0.8989
											- Rapalog:IDR vs. + Rapalog:FL	-58.5	-76,42 to -40,58	Yes	****	<0,0001
											- Rapalog:IDR vs. + Rapalog:IDR	-2.4	-21,55 to 16,75	No	ns	0.9991
											+ Rapalog:FL vs. + Rapalog:IDR	56.1	38,18 to 74,02	Yes	****	<0,0001
