# Supplementary material for: Reconstitution of BNIP3/NIX-mitophagy initiation reveals hierarchical flexibility of the autophagy machinery
Source: Nat Cell Biol. 2025 Jul 25;27(8):1272–87. doi: 10.1038/s41556-025-01712-y (PMC12339401; doi:10.1038/s41556-025-01712-y)
Supplement: Supplementary file 13 — Statistical source data [file 41556_2025_1712_MOESM13_ESM.xlsx]

## Sheet: Fig. 6F
	% Mitophagy	WT			ATG13 KO #1			ATG13 KO + ATG13 (WT)			ATG13 KO + ATG13 (delta 190-230)			ATG13 KO + ATG13 (delta 190-205)			ATG13 KO + ATG13 (delta 206-230)					Dunnett's multiple comparisons test	Mean Diff,	95,00% CI of diff,	Below threshold?	Summary	Adjusted P Value
	- DFP	0.9	1.1	0.7	0.1	0.2	0.3	1.8	2	2	0.8	0.4	0.4	1.1	1	1.9	1.7	1.7	2.2
	+ DFP	26.9	22.9	25.1	0.3	0.5	1	62.3	54.8	54.8	15.4	13.9	12.7	32.6	28.4	27.4	58.2	50.9	59.7			- DFP
																						ATG13 KO + ATG13 (WT) vs. WT	1.033	-3,676 to 5,743	No	ns	0.9634
																						ATG13 KO + ATG13 (WT) vs. ATG13 KO #1	1.733	-2,976 to 6,443	No	ns	0.7793
																						ATG13 KO + ATG13 (WT) vs. Group D	1.4	-3,309 to 6,109	No	ns	0.8868
																						ATG13 KO + ATG13 (WT) vs. Group E	0.6	-4,109 to 5,309	No	ns	0.9966
																						ATG13 KO + ATG13 (WT) vs. Group F	0.06667	-4,643 to 4,776	No	ns	>0,9999
																						+ DFP
																						ATG13 KO + ATG13 (WT) vs. WT	32.33	27,62 to 37,04	Yes	****	<0,0001
																						ATG13 KO + ATG13 (WT) vs. ATG13 KO #1	56.7	51,99 to 61,41	Yes	****	<0,0001
																						ATG13 KO + ATG13 (WT) vs. Group D	43.3	38,59 to 48,01	Yes	****	<0,0001
																						ATG13 KO + ATG13 (WT) vs. Group E	27.83	23,12 to 32,54	Yes	****	<0,0001
																						ATG13 KO + ATG13 (WT) vs. Group F	1.033	-3,676 to 5,743	No	ns	0.9634
