# Supplementary material for: Reconstitution of BNIP3/NIX-mitophagy initiation reveals hierarchical flexibility of the autophagy machinery
Source: Nat Cell Biol. 2025 Jul 25;27(8):1272–87. doi: 10.1038/s41556-025-01712-y (PMC12339401; doi:10.1038/s41556-025-01712-y)
Supplement: Supplementary file 14 — Statistical source data [file 41556_2025_1712_MOESM14_ESM.xlsx]

## Sheet: Fig. 7A
		WT	ATG13 KO	ATG13 KO + WT	ATG13 KO + Δ190-230			Dunnett's multiple comparisons test	Mean Diff,	95,00% CI of diff,	Below threshold?	Summary	Adjusted P Value	A-?
		1	5.1	1.14	1.32			WT vs. ATG13 KO	-5.313	-7,106 to -3,521	Yes	****	<0,0001	B	ATG13 KO
		1	5.85	1.05	0.97			WT vs. ATG13 KO + WT	-0.2033	-1,996 to 1,589	No	ns	0.9754	C	ATG13 KO + WT
		1	7.99	1.42	1.29			WT vs. ATG13 KO + Δ190-230	-0.1933	-1,986 to 1,599	No	ns	0.9787	D	ATG13 KO + Δ190-230

## Sheet: Fig. 7B
	WT	ATG13 KO	ATG13 KO + WT	ATG13 KO + Δ190-230		Tukey's multiple comparisons test	Mean Diff,	95,00% CI of diff,	Below threshold?	Summary	Adjusted P Value
	2.79292	0.846007	5.92942	2.49222		WT vs. ATG13 KO	3.694	0,4018 to 6,985	Yes	*	0.029	A-B
	4.85378	0.571329	6.25276	3.05138		WT vs. ATG13 KO + WT	-0.7287	-4,021 to 2,563	No	ns	0.8908	A-C
	5.89613	1.04462	3.54679	4.91239		WT vs. ATG13 KO + Δ190-230	1.029	-2,263 to 4,321	No	ns	0.7533	A-D
						ATG13 KO vs. ATG13 KO + WT	-4.422	-7,714 to -1,131	Yes	*	0.0112	B-C
						ATG13 KO vs. ATG13 KO + Δ190-230	-2.665	-5,956 to 0,6271	No	ns	0.1182	B-D
						ATG13 KO + WT vs. ATG13 KO + Δ190-230	1.758	-1,534 to 5,049	No	ns	0.3786	C-D

## Sheet: Fig. 7C
		WT			ATG13 KO #1			ATG13 KO + ATG13 (WT)			ATG13 KO + ATG13 (delta 190-230)					Tukey's multiple comparisons test	Mean Diff,	95,00% CI of diff,	Below threshold?	Summary	Adjusted P Value
	- O/A	2.7	3.5	5.5	1.4	0.9	1.7	5.5	4.4	7.3	2.3	1.7	3.1
	+ O/A	58.3	47.2	54.1	49	45.3	58.6	60.7	52.6	62.5	54.9	44.1	56.8			- O/A:WT vs. - O/A:ATG13 KO #1	2.567	-10,00 to 15,14	No	ns	0.9955
																- O/A:WT vs. - O/A:ATG13 KO + ATG13 (WT)	-1.833	-14,40 to 10,74	No	ns	0.9995
																- O/A:WT vs. - O/A:Group D	1.533	-11,04 to 14,10	No	ns	0.9998
																- O/A:WT vs. + O/A:WT	-49.3	-61,87 to -36,73	Yes	****	<0,0001
																- O/A:WT vs. + O/A:ATG13 KO #1	-47.07	-59,64 to -34,50	Yes	****	<0,0001
																- O/A:WT vs. + O/A:ATG13 KO + ATG13 (WT)	-54.7	-67,27 to -42,13	Yes	****	<0,0001
																- O/A:WT vs. + O/A:Group D	-48.03	-60,60 to -35,46	Yes	****	<0,0001
																- O/A:ATG13 KO #1 vs. - O/A:ATG13 KO + ATG13 (WT)	-4.4	-16,97 to 8,169	No	ns	0.9168
																- O/A:ATG13 KO #1 vs. - O/A:Group D	-1.033	-13,60 to 11,54	No	ns	>0,9999
																- O/A:ATG13 KO #1 vs. + O/A:WT	-51.87	-64,44 to -39,30	Yes	****	<0,0001
																- O/A:ATG13 KO #1 vs. + O/A:ATG13 KO #1	-49.63	-62,20 to -37,06	Yes	****	<0,0001
																- O/A:ATG13 KO #1 vs. + O/A:ATG13 KO + ATG13 (WT)	-57.27	-69,84 to -44,70	Yes	****	<0,0001
																- O/A:ATG13 KO #1 vs. + O/A:Group D	-50.6	-63,17 to -38,03	Yes	****	<0,0001
																- O/A:ATG13 KO + ATG13 (WT) vs. - O/A:Group D	3.367	-9,202 to 15,94	No	ns	0.9785
																- O/A:ATG13 KO + ATG13 (WT) vs. + O/A:WT	-47.47	-60,04 to -34,90	Yes	****	<0,0001
																- O/A:ATG13 KO + ATG13 (WT) vs. + O/A:ATG13 KO #1	-45.23	-57,80 to -32,66	Yes	****	<0,0001
																- O/A:ATG13 KO + ATG13 (WT) vs. + O/A:ATG13 KO + ATG13 (WT)	-52.87	-65,44 to -40,30	Yes	****	<0,0001
																- O/A:ATG13 KO + ATG13 (WT) vs. + O/A:Group D	-46.2	-58,77 to -33,63	Yes	****	<0,0001
																- O/A:Group D vs. + O/A:WT	-50.83	-63,40 to -38,26	Yes	****	<0,0001
																- O/A:Group D vs. + O/A:ATG13 KO #1	-48.6	-61,17 to -36,03	Yes	****	<0,0001
																- O/A:Group D vs. + O/A:ATG13 KO + ATG13 (WT)	-56.23	-68,80 to -43,66	Yes	****	<0,0001
																- O/A:Group D vs. + O/A:Group D	-49.57	-62,14 to -37,00	Yes	****	<0,0001
																+ O/A:WT vs. + O/A:ATG13 KO #1	2.233	-10,34 to 14,80	No	ns	0.9981
																+ O/A:WT vs. + O/A:ATG13 KO + ATG13 (WT)	-5.4	-17,97 to 7,169	No	ns	0.8033
																+ O/A:WT vs. + O/A:Group D	1.267	-11,30 to 13,84	No	ns	>0,9999
																+ O/A:ATG13 KO #1 vs. + O/A:ATG13 KO + ATG13 (WT)	-7.633	-20,20 to 4,935	No	ns	0.4525
																+ O/A:ATG13 KO #1 vs. + O/A:Group D	-0.9667	-13,54 to 11,60	No	ns	>0,9999
																+ O/A:ATG13 KO + ATG13 (WT) vs. + O/A:Group D	6.667	-5,902 to 19,24	No	ns	0.6071

## Sheet: Fig. 7D
		WT			ATG13 KD				Tukey's multiple comparisons test	Mean Diff,	95,00% CI of diff,	Below threshold?	Summary	Adjusted P Value
	- O/A	3.5	1.7	2.5	0.4	0.3	0.6
	+ O/A	96.7	95.4	97.8	88.6	82.8	88.2		- O/A:WT vs. - O/A:ATG13 KD	2.133	-2,539 to 6,806	No	ns	0.4998
									- O/A:WT vs. + O/A:WT	-94.07	-98,74 to -89,39	Yes	****	<0,0001
									- O/A:WT vs. + O/A:ATG13 KD	-83.97	-88,64 to -79,29	Yes	****	<0,0001
									- O/A:ATG13 KD vs. + O/A:WT	-96.2	-100,9 to -91,53	Yes	****	<0,0001
									- O/A:ATG13 KD vs. + O/A:ATG13 KD	-86.1	-90,77 to -81,43	Yes	****	<0,0001
									+ O/A:WT vs. + O/A:ATG13 KD	10.1	5,428 to 14,77	Yes	***	0.0006

## Sheet: Fig. 7E
	WT	ATG13 KO	ATG13 KO + WT	ATG13 KO + Δ190-230		Dunnett's multiple comparisons test	Mean Diff,	95,00% CI of diff,	Below threshold?	Summary	Adjusted P Value	A-?
	1	2.57	1.59	1.28		WT vs. ATG13 KO	-1.92	-2,711 to -1,129	Yes	***	0.0003	B	ATG13 KO
	1	2.59	1.86	1.61		WT vs. ATG13 KO + WT	-0.7367	-1,528 to 0,05458	No	ns	0.0671	C	ATG13 KO + WT
	1	3.6	1.76	1.02		WT vs. ATG13 KO + Δ190-230	-0.3033	-1,095 to 0,4879	No	ns	0.5792	D	ATG13 KO + Δ190-230
