# Supplementary material for: Reconstitution of BNIP3/NIX-mitophagy initiation reveals hierarchical flexibility of the autophagy machinery
Source: Nat Cell Biol. 2025 Jul 25;27(8):1272–87. doi: 10.1038/s41556-025-01712-y (PMC12339401; doi:10.1038/s41556-025-01712-y)
Supplement: Supplementary file 16 — Statistical source data [file 41556_2025_1712_MOESM16_ESM.xlsx]

## Sheet: Fig. 8A
			iPTM score
	ATL3		0.13
	CCPG1		0.2
	FAM134A		0.23
	FAM134B		0.23
	FAM134C		0.46
	SEC62		0.12
	RTN3		0.23
	TEX264		0.54
	YIPF3		0.27
	YIPF4		0.12
	FUNDC1		0.13
	BCL2L13		0.23
	FKBP8		0.58
	PHB2		0.36
	NLRX1		0.26
	NUFIP1		0.26
	NIX		0.65
	BNIP3		0.66
	OPTN		0.3
	NDP52		0.26
	TAX1BP1		0.16
	SQSTM1		0.2
	NBR1		0.23
	CALCOCO1		0.25
	C53		0.28
	NUFIP1		0.26
	MCL-1		0.23

## Sheet: Fig. 8G
		WT			WIPI2			FIP200
	TEX264	47.3	65.9	53.8	14.7	1.6	11.3	0	2.6	0
	CCPG1	44.8	48.6	59	68	68.9	57.7	18.9	31.4	19.1
