# Supplementary material for: Reconstitution of BNIP3/NIX-mitophagy initiation reveals hierarchical flexibility of the autophagy machinery
Source: Nat Cell Biol. 2025 Jul 25;27(8):1272–87. doi: 10.1038/s41556-025-01712-y (PMC12339401; doi:10.1038/s41556-025-01712-y)
Supplement: Supplementary file 18 — Statistical source data [file 41556_2025_1712_MOESM18_ESM.xlsx]

## Sheet: Ext. Data Fig. 2B
			blank			substrate only			+substrate			kinase only			+substrate+CX4945			+substrate			kinase only			+substrate+CX4945				Dunnett's multiple comparisons test	Mean Diff,	95,00% CI of diff,	Below threshold?	Summary	Adjusted P Value	A-?
			0.293215	0.280889	0.279579	0.32045	0.292471	0.304651	107.872	100.009	92.119	1.89122	2.01302	1.66091	0.27829	0.312312	0.284238	21.5596	24.2082	19.2173	0.345284	0.341495	0.302937	0.307316	0.282343	0.248901		blank vs. substrate only	-0.0213	-6,997 to 6,955	No	ns	>0,9999	B	substrate only
																												blank vs. +substrate	-99.72	-106,7 to -92,74	Yes	****	<0,0001	C	+substrate
																												blank vs. kinase only	-1.57	-8,547 to 5,406	No	ns	0.9762	D	kinase only
																												blank vs. +substrate+CX4945	-0.007052	-6,983 to 6,969	No	ns	>0,9999	E	+substrate+CX4945
																												blank vs. +substrate	-21.38	-28,35 to -14,40	Yes	****	<0,0001	F	+substrate
																												blank vs. kinase only	-0.04534	-7,021 to 6,931	No	ns	>0,9999	G	kinase only
																												blank vs. +substrate+CX4945	0.005041	-6,971 to 6,981	No	ns	>0,9999	H	+substrate+CX4945

## Sheet: Ext. Data Fig. 2C
	blank			substrate only			WT+substrate			WT only			Y530F+substrate			Y530F only				Dunnett's multiple comparisons test	Mean Diff,	95,00% CI of diff,	Below threshold?	Summary	Adjusted P Value	A-?
	3.87473	3.99223	3.95819	4.1384	4.33882	4.03658	17.2513	23.8455	27.9654	4.14005	4.1607	4.2216	109.526	88.2145	102.259	4.19204	4.2152	4.0346		blank vs. substrate only	-0.2295	-11,94 to 11,48	No	ns	>0,9999	B	substrate only
																				blank vs. WT+substrate	-19.08	-30,79 to -7,369	Yes	**	0.0021	C	WT+substrate
																				blank vs. WT only	-0.2324	-11,94 to 11,48	No	ns	>0,9999	D	WT only
																				blank vs. Y530F+substrate	-96.06	-107,8 to -84,35	Yes	****	<0,0001	E	Y530F+substrate
																				blank vs. Y530F only	-0.2056	-11,92 to 11,50	No	ns	>0,9999	F	Y530F only
