# Supplementary material for: Reconstitution of BNIP3/NIX-mitophagy initiation reveals hierarchical flexibility of the autophagy machinery
Source: Nat Cell Biol. 2025 Jul 25;27(8):1272–87. doi: 10.1038/s41556-025-01712-y (PMC12339401; doi:10.1038/s41556-025-01712-y)
Supplement: Supplementary file 21 — Statistical source data [file 41556_2025_1712_MOESM21_ESM.xlsx]

## Sheet: Ext. Data Fig. 4I PAEs
Residue ID (vertical: aligned, horizontal: scored)	1	2	3	4	5	6	7	8	9	10	11	12	13	14	15	16	17	18	19	20	21	22	23	24	25	26	27	28	29	30	31	32	33	34	35	36	37	38	39	40	41	42	43	44	45	46	47	48	49
1	0.750861	0.983438	2.31045	2.85195	4.51481	5.24123	6.23851	7.74615	9.08313	9.89323	9.04499	8.12686	6.82104	5.40444	7.41962	5.06507	4.2109	5.02872	4.25726	5.96458	6.21145	8.17964	9.07465	7.69511	8.74289	9.06767	7.00521	5.86757	6.19027	5.59862	7.1887	7.13414	7.675	7.46762	7.20118	8.53608	8.41129	8.90286	9.74697	10.4877	10.3333	11.7817	11.7187	12.6656	12.2258	12.4182	10.3745	8.78033	11.3469
2	0.863956	0.750001	0.913633	1.88479	3.1415	4.1597	5.26531	6.23454	7.21719	8.1945	7.84616	7.01799	5.46255	3.85861	3.79922	3.62155	3.19486	3.85055	3.32841	5.19377	5.31573	6.31227	7.9406	7.0231	8.06682	6.68595	5.66991	5.62283	5.48134	4.19837	4.82564	5.68072	6.08645	5.84403	6.39857	6.46465	6.22675	7.19859	8.03197	7.35969	8.99257	9.3306	8.70071	9.65068	9.01598	7.7568	8.30746	6.67291	10.0846
3	2.17422	0.820948	0.75	1.03215	2.69211	3.36079	4.88916	6.03536	7.19458	8.33745	7.87105	6.9472	5.49701	4.21044	4.75823	3.83913	3.8198	4.15943	4.65411	5.84532	6.4519	6.96221	8.30264	6.72617	8.15212	7.41408	6.38925	5.78139	4.75156	4.37998	4.12234	6.17854	6.37736	5.97168	5.90812	6.58372	7.46932	8.41767	9.40989	8.28843	9.71671	9.98504	9.68686	10.39	10.0521	9.11697	9.71314	7.83409	9.98892
4	2.4958	2.06721	0.880926	0.750001	1.32194	2.95151	4.69131	5.67134	6.70248	8.08672	8.00819	7.42814	6.21309	5.12065	5.19296	3.88604	3.7992	4.19538	6.04841	7.44849	7.74355	8.40442	9.35802	8.56454	9.00599	8.66239	8.70882	7.13554	6.60847	6.38166	5.81711	6.94801	7.53138	8.805	8.71245	8.73407	9.49426	9.14819	9.1248	9.24478	10.3365	10.0335	10.2547	11.0184	10.6327	10.429	10.0788	9.90686	9.79646
5	5.44246	3.86666	3.22214	0.923006	0.750002	1.34204	3.881	5.34119	6.68772	8.58214	8.85873	8.8528	7.62893	7.29887	6.5842	4.88821	4.78508	6.24013	8.104	9.06544	10.4854	11.3488	13.0485	11.4855	12.8311	10.8731	9.84361	8.25508	7.91158	6.39193	7.10039	8.87927	9.52958	8.79915	8.47305	9.209	10.1273	10.813	12.9913	12.439	14.5418	14.9672	14.6271	15.1013	14.7488	12.836	13.6994	11.9702	12.3018
6	7.48775	4.72607	3.95821	2.7122	1.09653	0.75	2.19958	3.73304	5.56036	7.25076	8.23001	8.73579	8.24409	8.76047	8.52691	7.07371	7.48617	9.86739	11.9641	13.0297	14.4536	15.2854	16.6045	15.6144	16.6484	15.5226	14.4983	12.8531	11.5121	9.89123	10.3808	10.2466	11.648	11.9844	12.4808	13.6304	15.5124	15.6235	16.604	16.5128	17.6798	17.7569	17.0026	18.3581	17.1492	16.1132	16.8408	15.6693	17.1543
7	10.852	8.00979	6.13596	5.72221	3.96969	1.45964	0.750004	2.23498	4.51388	7.04396	7.99398	10.1748	9.19875	10.2793	11.0354	10.0468	11.6063	14.2916	16.1875	19.7473	21.0059	21.7262	22.9123	21.8088	23.0778	21.6101	20.7503	18.988	16.7602	14.6223	13.7854	12.5402	15.1417	16.4087	18.1395	20.2435	21.1887	21.0694	22.9018	23.3142	23.7883	24.2164	24.0962	24.1298	23.3497	22.7911	23.3916	22.115	23.4797
8	11.8185	9.73574	7.12016	6.91332	6.16377	4.29316	1.58425	0.750001	1.9074	4.24171	6.15293	8.51474	9.16879	10.3877	10.4132	9.66177	11.8162	14.516	16.2331	19.3841	20.4415	21.2858	22.1292	22.1341	22.1967	21.1564	20.0234	18.1784	16.7238	14.821	14.4209	13.0624	16.6937	17.4744	18.4142	19.4392	21.5438	21.9943	22.2862	23.187	23.9138	23.9415	24.2842	24.0162	23.5886	23.1647	22.8354	22.3058	23.1839
9	15.8176	13.4289	9.88756	8.69258	7.54188	5.88275	4.33031	1.42071	0.750002	2.19257	4.32964	6.7561	8.13603	9.88072	10.7325	11.0523	14.6717	15.9606	19.0634	22.2419	22.9676	23.8902	24.485	23.094	24.303	23.1573	20.9118	20.3965	16.3852	15.4421	14.4439	13.0025	16.4476	17.8842	19.2817	19.5675	22.9429	21.7739	23.4298	23.1611	24.5729	24.2302	23.1125	23.5021	22.7979	21.7216	23.2279	21.9438	24.1318
10	18.0713	16.7261	12.2552	11.8216	9.38982	7.36047	6.53664	4.29987	1.61204	0.750004	2.18237	4.59072	6.87984	8.9228	10.3604	12.9873	16.0903	16.862	20.735	22.5813	23.7464	25.8053	26.0168	24.4537	25.3358	23.6159	21.4053	20.7423	17.0888	16.0037	13.5148	13.3987	14.4729	17.3741	18.3554	18.0697	22.6923	21.25	23.6386	23.8765	25.2665	24.7498	24.1584	23.7317	22.6555	21.3627	22.6602	21.1646	24.0795
11	17.0594	16.5901	12.2811	13.1171	12.2495	9.51162	8.12241	6.14368	4.73455	1.74686	0.750004	1.76221	4.46703	6.66046	8.71088	11.644	14.6511	15.2868	19.5753	21.8906	23.7134	25.5009	25.7152	24.4475	24.5532	22.266	19.5925	18.7715	14.785	13.7077	11.0773	11.1947	11.8274	13.7208	15.5755	14.716	19.5045	18.7277	21.8753	22.7358	24.2885	24.1306	23.5598	23.5799	21.6554	19.8172	21.0592	18.7408	21.3457
12	17.8138	17.1491	12.215	13.7879	14.8216	11.9573	9.92485	8.46933	6.62794	4.82208	1.67861	0.750004	2.10689	4.86262	7.48288	9.54665	13.6353	15.9284	19.1829	22.5889	23.6267	26.0646	25.7926	24.72	25.0257	22.2995	20.7475	19.0073	14.7284	12.1787	9.95895	8.98367	10.8378	12.1589	14.4832	15.2791	20.2447	21.054	22.9568	23.3204	25.3494	24.6833	24.1251	24.218	22.7381	22.231	23.1433	20.7095	23.0796
13	16.397	16.5691	11.0578	11.5773	15.6346	13.4202	10.9409	10.8675	8.48414	6.88577	4.49176	1.70183	0.750003	2.04096	5.02064	6.80813	10.5686	15.016	18.0233	20.6503	22.5378	24.8604	24.7712	24.0507	23.4199	21.0992	19.3797	15.3111	12.2019	9.66242	6.98206	6.52399	9.5388	10.2992	11.403	14.756	19.0956	20.224	22.3219	23.246	24.5647	24.3464	24.1675	24.9021	24.7124	23.027	23.1333	19.8028	23.3789
14	8.70039	7.36664	6.84822	8.07519	11.7759	10.3031	9.3357	9.38691	9.00795	7.83373	6.11386	4.35521	1.66106	0.75	1.68268	3.12483	4.95742	5.88026	6.38628	8.93622	8.92122	9.65749	11.1143	11.8631	12.3999	11.4672	9.13689	6.95803	6.22044	4.55783	4.35763	4.78011	7.2447	8.62449	7.99499	9.86619	10.551	12.8575	14.2643	12.9296	16.1931	17.1296	16.9494	17.9285	18.3774	15.7756	16.7672	14.0841	15.8862
15	2.63036	2.34861	2.56559	3.26607	3.87389	4.69955	6.17695	6.44393	6.92739	7.18031	5.93294	5.11014	3.1154	0.992237	0.75	0.812601	1.18645	1.65022	2.17966	2.85574	3.17241	3.78657	4.17688	3.48707	3.76761	3.22461	2.605	2.2055	1.66984	1.39524	1.25141	1.64422	2.03784	2.01728	2.10601	2.26048	2.7211	3.00298	3.49001	3.69108	4.64154	4.26143	4.24155	4.38306	3.75159	3.362	3.36654	3.06208	3.37115
16	1.9181	1.90906	1.86951	3.13186	3.30423	3.91518	5.54961	6.32157	6.72411	7.08087	6.03647	5.26982	3.57583	1.43622	0.765137	0.75	0.769518	0.940379	1.22333	1.55564	1.6286	1.94143	2.12177	2.07951	2.0839	1.80866	1.54619	1.30209	1.06782	0.882153	0.925104	1.07047	1.30314	1.24049	1.23239	1.38043	1.59642	1.74967	1.99708	2.2327	2.48976	2.53882	2.52269	2.58812	2.33374	2.11439	2.10658	1.9276	2.03159
17	1.78258	2.25931	1.72219	2.81391	3.06326	3.82217	5.68239	6.0104	6.78467	7.14585	6.06226	5.24049	3.6032	1.61909	0.95198	0.761878	0.75	0.755736	0.9026	1.05868	1.20785	1.48959	1.426	1.37313	1.42144	1.26445	1.05089	0.974804	0.85811	0.898218	0.961082	1.13126	1.3583	1.25973	1.15854	1.19094	1.29696	1.30282	1.45499	1.43825	1.68242	1.75893	1.80821	1.93292	1.84361	1.65801	1.62378	1.55022	1.6552
18	2.08734	1.95555	1.82549	3.06087	3.161	4.08292	5.84821	6.4983	6.98909	7.24856	6.29553	5.28614	3.64913	1.81615	1.16295	0.92112	0.764227	0.75	0.763165	0.885939	1.09991	1.35247	1.36674	1.21205	1.33575	1.18764	1.03699	0.928982	0.90725	0.995246	1.11588	1.27754	1.48166	1.29376	1.20746	1.22754	1.2423	1.30872	1.45868	1.40399	1.74097	1.82818	1.89863	1.96588	1.88893	1.70968	1.65841	1.62373	1.63961
19	2.1229	2.2258	2.14526	2.97491	3.53274	4.32647	6.10162	6.61909	7.05512	7.22793	6.29688	5.28984	3.55075	1.92584	1.32795	1.14853	0.943481	0.762085	0.750001	0.771986	0.891499	1.18652	1.1669	1.0939	1.16023	1.0598	0.909121	0.886385	0.906211	1.07398	1.28974	1.54993	1.66197	1.52329	1.34269	1.32554	1.2502	1.27518	1.43112	1.30918	1.70921	1.8432	1.95121	2.10623	1.99947	1.76169	1.75903	1.64075	1.66626
20	1.98136	2.10784	2.18876	3.35739	3.46756	4.02677	5.95522	6.07389	6.61994	6.96283	5.94157	5.09993	3.51727	1.9728	1.39838	1.2797	1.09666	0.860683	0.769004	0.75	0.756779	0.842747	0.945349	0.921279	0.947223	0.867789	0.842307	0.894727	0.974629	1.17252	1.37118	1.58726	1.72157	1.54296	1.29501	1.18066	1.10291	1.04439	1.11728	1.10814	1.37623	1.49005	1.53476	1.65068	1.56119	1.33877	1.37616	1.34398	1.38394
21	2.3908	2.3915	2.61019	3.15322	3.58454	4.46174	5.78316	6.06092	6.80791	6.8323	6.12761	5.10508	3.70267	2.2507	1.63661	1.5412	1.28993	1.08846	0.916911	0.760172	0.75	0.766545	0.833393	0.846933	1.00655	0.931333	0.903912	1.01691	1.1531	1.36507	1.5965	1.79856	1.84783	1.7059	1.41368	1.25196	1.21373	1.13822	1.21666	1.18876	1.44072	1.68253	1.67136	1.79324	1.69032	1.47909	1.49664	1.48359	1.46532
22	2.4794	2.57475	2.77409	3.51732	3.65972	4.2722	5.63629	6.15343	6.70244	6.90793	6.28636	5.13764	3.87078	2.40441	1.89745	1.73724	1.4544	1.34488	1.14213	0.935664	0.771566	0.75	0.759305	0.89499	1.01607	1.03685	1.12572	1.12182	1.37511	1.4621	1.80071	1.93201	1.98651	1.79442	1.53308	1.43667	1.28245	1.30205	1.43328	1.3648	1.682	1.84813	1.89672	2.13053	1.99169	1.80057	1.76738	1.67378	1.66686
23	2.85452	2.8081	3.05097	4.02491	4.04032	4.73062	6.44516	6.90849	7.51206	7.57589	6.8935	5.66377	4.3816	2.83807	2.24981	2.10803	1.71997	1.54461	1.2272	1.0338	0.863606	0.763708	0.75	0.768917	0.848605	1.02735	1.19848	1.3291	1.61368	1.80229	2.1428	2.35226	2.3939	2.24537	1.81158	1.74402	1.46575	1.39898	1.27617	1.13909	1.33781	1.47006	1.54185	1.77227	1.76643	1.60347	1.65138	1.687	1.71701
24	2.53849	2.77374	3.04456	3.86238	3.99021	4.74439	6.1548	6.50619	7.12353	7.27176	6.41086	5.34473	4.13333	2.69354	2.13915	2.05432	1.79169	1.48849	1.19841	0.974548	0.849104	0.880891	0.765211	0.75	0.779766	0.939959	1.09976	1.27664	1.54116	1.77585	2.08503	2.37693	2.29792	2.16467	1.82178	1.64786	1.37688	1.21253	1.12842	1.05985	1.26475	1.43121	1.5685	1.74745	1.71672	1.44641	1.47341	1.5635	1.5881
25	2.5458	2.87896	3.05658	3.86266	4.02933	4.78888	6.23247	6.87431	7.39665	7.4466	6.7664	5.46354	4.1968	2.74852	2.11824	1.97967	1.66239	1.45592	1.21867	0.966623	0.905282	0.941226	0.853655	0.762627	0.75	0.763391	0.93439	1.15702	1.39629	1.6634	1.94959	2.196	2.11189	1.99771	1.61464	1.36202	1.17607	0.976351	0.925547	0.949688	1.22458	1.43925	1.62706	1.79304	1.64262	1.34867	1.3168	1.35098	1.3029
26	2.32298	2.34514	2.3068	3.25254	3.48793	4.23468	5.83894	6.01081	6.90804	7.01418	6.24058	5.27053	3.83091	2.28595	1.68651	1.59197	1.3513	1.13354	1.09911	0.920315	0.96902	1.29961	1.08188	0.916156	0.767543	0.75	0.769213	0.954264	1.13768	1.39173	1.60242	1.86837	2.0117	1.82047	1.49784	1.34752	1.15281	1.07188	1.05999	1.09244	1.38101	1.69718	1.89533	2.11169	1.98906	1.61973	1.56719	1.57353	1.54612
27	1.99477	2.50457	2.61868	3.5815	3.61653	4.24957	6.17253	6.28669	6.86568	7.06889	6.15804	5.18612	3.63607	2.04606	1.40305	1.25661	1.07446	0.963124	0.910641	0.891771	0.943086	1.19625	1.12607	1.00848	0.892793	0.7599	0.75	0.757853	0.851515	1.00909	1.23082	1.43674	1.4785	1.24328	1.03379	0.970951	0.849581	0.830631	0.888618	0.952197	1.20544	1.36933	1.48828	1.62252	1.52124	1.25796	1.18785	1.10744	1.18509
28	1.83307	2.19409	2.08611	3.29878	3.463	4.10301	5.99963	6.03704	6.88068	7.09891	6.03004	5.19733	3.43902	1.83021	1.19805	1.05003	0.956156	0.84794	0.850729	0.875021	0.991807	1.23738	1.21759	1.10406	1.05371	0.899404	0.758059	0.75	0.757576	0.84985	1.04669	1.21621	1.32453	1.12689	0.963898	0.890376	0.876052	0.927167	1.03473	1.07377	1.33402	1.48916	1.62054	1.71222	1.56902	1.33609	1.27347	1.16024	1.21435
29	1.85374	2.36101	2.32688	3.13093	3.39038	4.19473	5.80457	6.41017	6.89183	7.08028	5.98976	5.26409	3.75517	1.80273	1.15438	0.978721	0.897686	0.888341	0.928252	1.01047	1.11228	1.40009	1.38033	1.26258	1.22417	1.01157	0.837999	0.755626	0.75	0.758915	0.887681	1.04748	1.17481	0.968443	0.844129	0.86387	0.868797	1.00052	1.12583	1.2123	1.48194	1.58434	1.68854	1.75278	1.64239	1.40416	1.31325	1.21731	1.25501
30	1.79283	2.1549	2.26659	3.11604	3.44464	3.93608	5.59319	6.221	6.61994	6.95776	6.0155	5.11653	4.06052	1.58226	1.0183	0.886241	0.884859	0.912598	1.10041	1.16416	1.29364	1.61825	1.62649	1.50247	1.46767	1.25839	1.05458	0.885946	0.761962	0.75	0.768819	0.872541	1.07684	0.937409	0.894591	0.963382	1.09311	1.20345	1.39145	1.48255	1.72104	1.82599	1.87833	2.05419	1.85056	1.63676	1.59122	1.46118	1.53682
31	2.22295	2.28279	2.21324	3.06971	3.60637	4.18474	5.67108	6.11455	6.71325	6.93991	6.12037	5.37033	3.74964	1.7979	1.15501	1.02183	1.09713	1.22921	1.38719	1.55155	1.66125	1.96797	2.01496	1.90456	1.93588	1.65649	1.47265	1.15408	0.962712	0.768429	0.75	0.759072	0.930507	1.00174	1.00953	1.22713	1.37792	1.62383	1.87369	1.88708	2.26339	2.3671	2.49205	2.57924	2.4221	2.14772	2.05298	1.9184	1.86225
32	2.29659	2.51755	2.21737	3.26425	3.6148	4.13539	5.68636	6.20372	6.63282	6.86356	6.25665	5.35273	3.92421	1.68905	1.20104	1.10576	1.20419	1.4012	1.75857	1.90111	2.17605	2.4889	2.5543	2.30798	2.35027	2.12211	1.83295	1.60008	1.23606	0.965358	0.769314	0.75	0.772477	0.992083	1.17623	1.53951	1.75777	1.92145	2.18985	2.31848	2.67892	2.77854	2.72579	2.86788	2.60192	2.32621	2.32574	2.13825	2.15632
33	3.38704	2.97345	2.61634	3.26622	3.54369	4.14539	5.60656	5.80799	6.53104	6.82547	6.07957	5.40765	4.23372	2.12675	1.56099	1.43808	1.80371	2.09965	2.57332	3.06953	3.15924	3.6581	3.88599	3.62454	3.50138	2.91453	2.58618	2.10121	1.77557	1.3247	1.01783	0.785255	0.75	0.84418	1.21908	1.68327	2.07412	2.48493	3.00155	3.43176	3.86918	4.02173	4.0082	3.92155	3.51613	3.14074	2.99943	2.46598	2.34127
34	3.0567	2.93195	2.95706	3.8991	4.32578	4.65023	5.98656	6.47671	7.0716	7.30211	6.34609	5.68189	4.22591	2.23318	1.65227	1.49997	1.47775	1.51797	1.69056	1.74323	1.74001	2.0637	2.04364	1.96962	1.90147	1.63295	1.56972	1.20777	1.11909	1.02073	1.07408	1.02344	0.808358	0.75	0.760667	1.01194	1.2664	1.66663	1.96327	2.09506	2.36961	2.54976	2.687	2.91332	2.6245	2.24599	2.21808	1.76867	1.71535
35	2.29693	2.24008	2.3265	2.9502	3.66597	4.18952	5.68897	6.1437	6.65403	7.07213	6.19598	5.42572	3.72414	1.91751	1.31442	1.20944	1.13651	1.15726	1.26277	1.31667	1.36373	1.71883	1.62578	1.56785	1.45144	1.23895	1.07277	0.959364	0.881254	0.862121	0.96602	1.03013	0.963249	0.759804	0.75	0.7533	0.848777	0.994509	1.19214	1.36251	1.57201	1.67983	1.77092	1.78009	1.62643	1.40017	1.26462	1.11231	1.11003
36	2.32533	2.49707	2.4122	3.2775	3.65351	4.20246	5.77791	6.28574	6.82209	7.1107	6.27278	5.47967	3.91708	2.02924	1.39146	1.2565	1.22705	1.16919	1.23644	1.23339	1.26875	1.62958	1.55303	1.41033	1.23957	1.07561	0.963168	0.867745	0.858661	0.904756	1.06627	1.1619	1.18352	0.917708	0.762189	0.75	0.755394	0.890812	1.04605	1.17354	1.44316	1.64066	1.74454	1.83102	1.66345	1.38328	1.20774	1.06453	1.03146
37	1.95554	2.16941	2.1845	3.16391	3.43243	4.20127	5.89898	6.25305	6.90528	7.1057	6.15492	5.29221	3.53311	2.02209	1.36891	1.24248	1.11647	1.03664	1.05946	1.0581	1.10746	1.34989	1.31563	1.15919	1.11889	0.941295	0.83043	0.835944	0.864228	0.987209	1.14133	1.30436	1.28283	1.03194	0.836956	0.756629	0.75	0.754251	0.826086	0.978449	1.20522	1.2868	1.40155	1.48828	1.3038	1.06616	0.946054	0.831217	0.881104
38	2.16876	2.32229	2.30237	2.99718	3.60798	4.29383	5.99601	6.48886	6.93116	7.03711	6.00475	5.1098	3.61113	2.0341	1.43972	1.32709	1.19875	1.08739	1.06498	1.0043	1.051	1.25778	1.23484	1.07921	0.944314	0.842326	0.806811	0.847505	0.91756	1.07135	1.23569	1.3891	1.37035	1.16747	0.960807	0.819235	0.754483	0.75	0.756538	0.841008	1.02449	1.16763	1.2933	1.3794	1.26761	0.982105	0.879407	0.833905	0.895524
39	2.7351	3.07297	2.91355	3.71781	3.99354	4.66937	6.15119	6.70285	7.40371	7.4439	6.59597	5.45176	4.07737	2.63599	1.94975	1.92162	1.74827	1.53016	1.47784	1.3224	1.34408	1.66083	1.44744	1.21143	1.03081	1.00463	1.02843	1.16141	1.28953	1.54133	1.71248	1.93348	1.82701	1.63799	1.38342	1.10169	0.941988	0.760845	0.75	0.765384	0.982855	1.18819	1.3123	1.55105	1.43275	1.12174	1.01023	1.00894	1.07175
40	2.80277	2.97438	3.13024	4.18174	4.13405	4.88699	6.35911	6.7967	7.34268	7.52117	6.62126	5.42375	4.16792	2.79308	2.20943	2.20969	1.9605	1.6425	1.54661	1.33111	1.31574	1.63352	1.47197	1.22488	1.01757	1.0424	1.09181	1.3233	1.47378	1.8504	2.03325	2.27036	2.18078	1.97066	1.64526	1.41916	1.15306	0.936635	0.768161	0.75	0.894963	1.0538	1.29097	1.52512	1.46334	1.24314	1.22472	1.28193	1.28459
41	3.11126	3.17214	3.4682	4.25525	4.50167	5.27087	6.78366	7.26567	7.92013	7.95072	7.10031	5.84958	4.74164	3.36899	2.66124	2.42766	2.14124	1.90794	1.80217	1.66216	1.66891	2.0896	2.0523	1.66898	1.41951	1.31778	1.33741	1.58105	1.77034	2.15823	2.49705	2.73953	2.82887	2.51121	2.0362	1.92482	1.52881	1.27351	1.05734	0.785041	0.75	0.830407	1.19707	1.57413	1.70167	1.48188	1.56366	1.7643	1.75977
42	4.37263	4.57059	4.71802	5.76887	5.87962	6.47812	7.59221	8.206	8.71563	8.51093	7.57548	6.44797	5.53865	4.4775	3.82841	3.99299	3.66708	3.1608	2.88649	2.50594	2.58345	2.78155	2.42717	2.17851	1.81262	1.89157	2.17512	2.72957	2.97043	3.65806	3.84389	4.40463	4.27953	3.98754	3.50423	2.98289	2.40915	1.9982	1.54404	1.1622	0.822188	0.75	0.786665	1.26432	1.71935	1.62042	1.8049	2.34691	2.28361
43	4.35758	4.41139	4.48798	5.59526	5.5809	6.15178	7.22498	7.89793	8.1386	8.05854	7.17525	6.1344	5.11431	4.07469	3.57335	3.74143	3.42292	2.86355	2.7695	2.53428	2.70283	3.08552	2.57633	2.20623	2.0109	2.06669	2.21226	2.7696	2.76703	3.46019	3.62025	4.02057	3.96309	3.7342	3.33821	2.77828	2.51369	2.06918	1.71356	1.44365	1.13133	0.800995	0.75	0.799123	1.25736	1.44374	1.80262	2.18918	2.39625
44	4.89293	5.06639	5.08887	6.11763	6.1948	6.43964	7.45102	8.09507	8.57735	8.26584	7.48089	6.54562	5.54066	4.67312	4.03983	4.38448	4.03696	3.51002	3.39304	3.06904	3.38168	3.52121	3.27986	2.77657	2.74939	2.69464	2.73134	3.2054	3.33015	3.9194	4.1713	4.61568	4.27847	4.32247	3.9549	3.19329	2.94102	2.37823	2.24487	1.84864	1.83185	1.22318	0.802884	0.75	0.88443	1.44443	1.96517	2.29529	2.88091
45	4.30075	4.33535	4.51981	5.37764	5.67223	6.25446	7.4379	7.9049	8.55815	8.32193	7.50445	6.53532	5.28762	4.16541	3.32547	3.41747	3.19204	2.67452	2.84691	2.81081	2.93778	3.67482	3.58336	3.02463	2.71541	2.26778	2.14103	2.25704	2.38264	2.7369	3.04848	3.44062	3.31666	2.97777	2.52911	2.22009	1.97239	1.56516	1.81086	1.78875	2.10194	1.65983	1.24822	0.851303	0.75	0.846541	1.36846	1.70695	1.98646
46	3.21089	3.43552	3.51486	4.55194	4.6361	5.33695	6.56334	6.9416	7.5336	7.44376	6.51781	5.77477	4.44058	3.10937	2.38164	2.51017	2.34391	1.96087	2.04442	1.85733	2.13599	2.39252	2.28481	1.926	1.78527	1.55677	1.51457	1.65956	1.78276	2.17764	2.37385	2.74866	2.62075	2.36865	1.95899	1.61435	1.47246	1.1619	1.27536	1.36785	1.49299	1.41208	1.35292	1.18611	0.808483	0.75	0.834894	1.09067	1.39039
47	3.43313	3.64269	3.69077	4.61242	4.78859	5.47442	6.70639	7.24582	7.88652	7.76619	6.86082	5.91087	4.43381	3.25227	2.48331	2.54043	2.33325	2.12218	2.06503	1.94262	2.00765	2.47462	2.33732	1.97959	1.72743	1.45754	1.4991	1.54692	1.66431	2.078	2.25841	2.53341	2.25815	2.04188	1.70195	1.29616	1.12208	0.979038	1.09523	1.26266	1.47089	1.44812	1.42757	1.43193	1.14422	0.778136	0.75	0.76681	1.00404
48	2.85854	2.92513	3.11771	3.93506	3.94253	4.91543	6.2073	6.6044	7.29677	7.32343	6.3638	5.58041	3.96593	2.6185	2.0008	2.01417	1.84978	1.62848	1.65607	1.61361	1.65492	2.10812	1.9859	1.82938	1.5263	1.28988	1.23818	1.25706	1.32111	1.60168	1.77358	2.02304	1.8283	1.6099	1.33334	1.08954	0.947058	0.907475	1.02861	1.27795	1.55259	1.58299	1.63812	1.59713	1.354	0.986085	0.769732	0.750001	0.793374
49	3.71148	3.93234	3.91478	4.94098	5.18269	5.77035	7.0694	7.49777	7.85493	7.97578	7.02717	6.17126	4.65123	3.47148	2.5642	2.79595	2.51055	2.09667	2.31741	1.99524	2.28414	2.68179	2.55024	2.21832	1.96762	1.60448	1.48879	1.69652	1.73802	2.27307	2.31906	2.77394	2.58493	2.24957	1.80406	1.27612	1.04733	1.03932	1.24202	1.48615	1.82307	1.85234	1.98021	2.02736	1.67534	1.27193	1.09708	0.773324	0.75
50	2.6926	2.8505	2.89388	3.76829	3.82691	4.72949	6.22754	6.61374	7.29681	7.44673	6.43048	5.52023	3.80965	2.35645	1.80327	1.69756	1.6616	1.569	1.6675	1.66482	1.65431	1.99311	1.89291	1.74733	1.48691	1.34653	1.27351	1.2423	1.25209	1.35656	1.42196	1.53627	1.41183	1.18884	1.08186	0.908733	0.904782	1.00276	1.11028	1.40245	1.58618	1.6963	1.90028	1.97721	1.72994	1.44509	1.14679	0.900674	0.778826
51	3.08911	3.00665	2.96011	3.76748	4.08264	4.80707	6.27786	6.54091	7.15882	7.22893	6.4087	5.62665	4.05755	2.51779	1.93963	1.8975	1.79851	1.72441	1.88273	1.99104	2.04941	2.44781	2.35592	2.13364	1.94089	1.60432	1.53944	1.38297	1.30579	1.42066	1.48672	1.59397	1.45295	1.17018	1.01118	0.971048	1.14147	1.28453	1.41398	1.77572	1.93636	2.05076	2.27997	2.27947	2.06313	1.7255	1.4713	1.14911	1.06438
52	3.24619	3.35369	3.2182	3.97136	4.31987	5.03711	6.39591	6.72724	7.2984	7.51261	6.56076	5.78482	4.14282	2.61314	2.10422	1.9216	1.95956	2.06176	2.17283	2.38562	2.41412	2.74984	2.79995	2.50687	2.34163	1.88859	1.90421	1.55506	1.51766	1.43411	1.50404	1.62358	1.37651	1.06325	1.1001	1.06492	1.34964	1.52089	1.79615	2.09041	2.2864	2.3758	2.56877	2.58913	2.35279	1.97862	1.71143	1.45813	1.40313
53	3.7976	3.83369	3.78901	4.53324	4.68196	5.53119	6.87853	7.32466	7.73744	7.97349	7.10427	6.33906	4.59034	2.94509	2.41532	2.34766	2.45163	2.50632	2.678	2.90676	2.93515	3.41309	3.56388	3.14986	2.85125	2.42727	2.42461	2.14277	1.94201	1.92126	1.81708	1.9898	1.56448	1.27182	1.40202	1.4948	1.76546	2.07605	2.37952	2.76535	2.88398	2.96765	3.50685	3.3795	2.94908	2.62434	2.28675	2.02902	1.74614
54	4.7888	4.3015	4.4897	4.61139	5.26966	5.90664	6.91118	7.61291	8.23227	8.42523	7.58477	6.72548	5.32225	3.81529	2.98296	2.9949	3.25586	3.37102	3.63294	4.12677	4.14124	4.69738	5.02296	4.74041	4.23046	3.56138	3.45713	2.78797	2.56274	2.39672	2.26608	2.22851	1.7877	1.5099	1.75862	1.94669	2.52467	2.92299	3.38692	4.07021	4.13819	4.07102	4.45008	4.09854	3.72218	3.50182	2.97023	2.44386	2.53735
55	3.65188	3.29496	3.05958	3.54335	3.91164	4.59503	6.46417	6.59601	7.16986	7.63709	6.8066	5.68954	4.14916	2.53653	2.07659	1.78207	1.96979	2.43492	2.93476	3.27265	3.43252	3.93348	4.16197	3.90389	4.00238	3.37758	2.96824	2.49238	2.17712	1.67802	1.46102	1.27937	1.38079	1.33577	1.64645	2.11097	2.54465	3.01205	3.63437	3.93943	4.38212	4.5134	4.63011	4.65494	4.26141	3.74223	3.61573	2.90679	2.9497
56	3.44638	2.89269	2.70713	3.47428	3.70029	4.35319	6.10186	6.33332	6.94774	7.50517	6.51141	5.6647	4.00638	2.37203	1.85059	1.54939	1.71995	2.28038	2.60623	3.10464	3.3601	3.75161	3.87824	3.7864	3.6261	3.21096	2.90258	2.3891	2.05794	1.68907	1.36552	1.27965	1.39188	1.353	1.64254	2.11349	2.57993	2.9663	3.44695	3.69429	4.08416	4.24471	4.28716	4.26599	3.80257	3.54343	3.31086	2.85472	2.77149
57	2.42464	2.43275	2.68073	3.33284	3.55016	4.25904	6.02403	6.28602	6.80897	7.2875	6.13301	5.20968	3.90396	1.99144	1.48927	1.23487	1.27988	1.55018	1.7425	1.97016	2.03814	2.20094	2.42507	2.33937	2.42981	2.1986	1.88993	1.62493	1.49054	1.1501	1.08842	0.957635	1.15621	1.12823	1.29282	1.5692	1.7895	2.06082	2.37474	2.53038	2.84827	2.98266	3.03524	3.11758	2.84155	2.59338	2.49114	2.11105	2.15831
58	2.05712	1.89672	2.16975	3.92122	3.29975	4.0791	5.88269	6.20243	6.65601	7.14044	6.12374	5.34361	3.58447	1.7476	1.24106	0.962838	0.959085	1.11747	1.24027	1.47076	1.53654	1.70651	1.82105	1.78974	1.83739	1.6549	1.42521	1.18221	1.09572	0.896935	0.920331	0.918977	1.05078	0.976466	1.02604	1.18704	1.36657	1.55513	1.75986	1.83386	2.13087	2.21982	2.2259	2.35662	2.1383	1.93463	1.82753	1.66386	1.70535
59	1.83008	2.27312	2.28233	3.09918	3.25463	3.88667	5.62863	6.06755	6.80573	7.2802	6.16354	5.31179	3.71257	1.93829	1.39904	1.10804	1.00842	1.22884	1.30101	1.58345	1.56605	1.69302	1.88367	1.91001	2.03709	1.85631	1.64251	1.34169	1.24635	1.03119	1.08058	1.12868	1.23713	1.16523	1.15117	1.42457	1.69736	1.87515	2.11877	2.17561	2.47192	2.63443	2.63032	2.68998	2.50971	2.32724	2.18109	1.92108	2.03078
60	1.81672	2.04275	1.9993	3.166	3.25008	4.03954	5.76412	6.17616	6.65382	7.1962	6.2034	5.26912	3.63292	1.78232	1.26519	1.01561	0.933512	1.05162	1.10694	1.18788	1.14579	1.33786	1.42134	1.40612	1.41304	1.28051	1.19705	1.01596	1.02093	0.968104	1.07653	1.1318	1.26633	1.16305	1.02367	1.1333	1.16928	1.32873	1.45693	1.52806	1.75247	1.8477	1.92061	2.07129	1.90096	1.71068	1.65391	1.50828	1.54488
61	2.05494	2.1293	2.2163	3.13798	3.2983	3.91459	5.75932	6.18732	6.59257	7.03753	6.04012	5.16031	3.77852	2.09892	1.48203	1.20476	1.0508	1.15676	1.18879	1.22561	1.1849	1.36671	1.46446	1.48269	1.50094	1.32709	1.26722	1.08992	1.10036	1.06846	1.29094	1.35108	1.51886	1.31943	1.20757	1.28668	1.29584	1.46966	1.61325	1.66501	1.95791	2.11798	2.16737	2.34619	2.21885	1.95668	1.89535	1.67857	1.6583
62	2.0418	2.18924	2.22256	3.41488	3.54901	4.11348	6.25415	6.45309	6.97428	7.54656	6.50097	5.39458	3.77428	2.04973	1.49422	1.23981	1.10063	1.16013	1.1646	1.25211	1.12794	1.2061	1.34671	1.39921	1.40027	1.30303	1.26686	1.06646	1.16044	1.14788	1.32946	1.4547	1.5336	1.38033	1.20807	1.28267	1.30569	1.42731	1.53895	1.6375	1.88004	2.06266	2.13444	2.2582	2.10654	1.87223	1.82423	1.69325	1.64707
63	1.99757	2.08506	2.25859	3.25945	3.34785	4.32795	5.85115	6.27552	6.86729	7.25882	6.43976	5.3964	3.85089	2.32325	1.73692	1.52855	1.33245	1.32739	1.26089	1.25906	1.08772	1.23391	1.31297	1.42083	1.39592	1.38209	1.35071	1.20567	1.36113	1.38483	1.59043	1.78317	1.85849	1.61229	1.43965	1.48039	1.38983	1.50636	1.59551	1.68585	1.93586	2.21615	2.40769	2.4839	2.37202	2.06976	2.0111	1.84165	1.73417
64	2.2253	2.48964	2.65472	3.57336	3.689	4.61588	6.12637	6.75309	7.48171	7.52309	6.62995	5.48675	4.00858	2.30402	1.85009	1.62189	1.4353	1.40711	1.26829	1.15786	0.961186	0.959767	1.06159	1.19718	1.19063	1.19422	1.25082	1.16598	1.38887	1.40653	1.63113	1.7464	1.77104	1.5397	1.35848	1.38621	1.27328	1.42939	1.43375	1.48113	1.69146	1.8972	2.02047	2.15715	2.02743	1.85934	1.74096	1.60938	1.54999
65	2.50573	2.6608	2.88275	3.63101	3.87769	4.644	6.16722	6.72291	7.28639	7.61607	6.86681	5.69455	4.27976	2.76257	2.19232	1.98241	1.77586	1.60859	1.41322	1.25481	1.03063	0.939675	1.04886	1.22847	1.15967	1.16593	1.31327	1.37032	1.65432	1.76897	2.02417	2.1991	2.19616	1.95801	1.673	1.60769	1.42142	1.45371	1.42955	1.46158	1.63591	1.83609	2.02287	2.10943	2.03625	1.84207	1.73399	1.72438	1.61614
66	3.08494	3.51617	3.71826	4.55009	4.9081	5.5055	6.94811	7.73371	8.31247	8.061	7.50176	6.11783	4.99221	3.73552	3.10596	2.87249	2.45173	2.22962	1.8849	1.58514	1.29801	1.19168	1.3263	1.43641	1.38489	1.51632	1.78035	1.81365	2.17221	2.32237	2.87009	3.08267	2.99385	2.59822	2.27322	2.03878	1.79604	1.90706	1.74262	1.83801	2.06249	2.39801	2.67908	2.88263	2.75468	2.45118	2.29966	2.18102	1.88029
67	2.7847	2.9992	3.30201	4.12741	4.44816	4.98547	6.47799	7.27905	7.74785	7.86037	7.13215	5.85651	4.49875	3.13344	2.48415	2.26753	1.99596	1.87803	1.68247	1.45422	1.21179	1.22185	1.23828	1.38899	1.28122	1.35643	1.55132	1.52591	1.83245	1.94826	2.16737	2.3793	2.25395	2.01098	1.77196	1.68225	1.53663	1.62298	1.60312	1.6727	1.80188	2.09974	2.27143	2.4299	2.30594	2.12686	1.96603	1.89369	1.717
68	2.63961	3.04119	3.08529	3.86638	4.02579	4.89974	6.4087	6.87678	7.85817	7.64382	7.04453	5.69609	4.36984	2.83122	2.22736	2.01378	1.81573	1.79116	1.67439	1.60672	1.3674	1.50369	1.51741	1.63949	1.48409	1.4392	1.57852	1.4872	1.70721	1.73846	1.93678	2.00517	2.06519	1.77849	1.5611	1.5769	1.4954	1.65794	1.63124	1.74863	1.88768	2.18959	2.33868	2.46787	2.34516	2.14033	1.97265	1.82465	1.68507
69	2.13931	2.33764	2.55448	3.4093	3.49266	4.41021	6.34018	6.71792	7.40213	7.59869	6.90382	5.65938	3.98469	2.28731	1.80352	1.5509	1.38958	1.39039	1.33194	1.2922	1.14919	1.19302	1.35295	1.4174	1.38094	1.29752	1.34607	1.21149	1.37482	1.39965	1.5382	1.66541	1.66956	1.47006	1.31042	1.36829	1.30805	1.45856	1.48936	1.61593	1.78765	1.99253	2.12454	2.20932	2.10267	1.94874	1.7757	1.65949	1.52934
70	2.33781	2.37965	2.52289	3.48355	3.56295	4.36775	5.95348	6.35696	6.92573	7.17707	6.37508	5.40859	3.93944	2.44209	1.90111	1.59442	1.45474	1.51255	1.45352	1.49515	1.39018	1.52031	1.62317	1.69271	1.61279	1.50371	1.53425	1.35356	1.48413	1.40047	1.63585	1.71672	1.82316	1.5592	1.40587	1.5361	1.45981	1.67421	1.70562	1.83146	1.98519	2.25699	2.36046	2.52464	2.35469	2.12948	2.00519	1.86667	1.72924
71	2.13876	2.30894	2.21021	3.17638	3.37539	4.16507	6.17026	6.15621	6.88731	7.19811	6.29055	5.36732	3.77453	2.1165	1.58189	1.29856	1.19206	1.25637	1.25564	1.27643	1.1944	1.32491	1.39994	1.4589	1.44137	1.34414	1.31077	1.15776	1.24983	1.17732	1.32578	1.4242	1.49945	1.29356	1.18553	1.27639	1.32177	1.44191	1.54039	1.60838	1.8121	1.96503	2.11073	2.19565	2.10017	1.86433	1.79065	1.64383	1.5151
72	2.44094	2.42109	2.62033	3.28641	3.53522	4.15783	5.92476	6.30413	6.79052	7.23081	6.29234	5.32014	3.86236	2.38513	1.8067	1.55059	1.44904	1.60841	1.57607	1.67467	1.55604	1.72463	1.86044	1.94137	1.84253	1.71525	1.67444	1.46588	1.50948	1.39121	1.54296	1.5672	1.71018	1.50733	1.39844	1.6139	1.67291	1.84714	1.98184	2.16902	2.30407	2.53756	2.66504	2.87052	2.75409	2.42334	2.299	2.03998	1.8998
73	2.16441	2.28389	2.22213	3.62313	3.25159	4.07236	5.93541	6.2376	6.66552	7.27453	6.09459	5.33552	3.55885	1.86825	1.34913	1.09201	1.03705	1.18031	1.22668	1.33171	1.29421	1.43383	1.56316	1.54512	1.58262	1.41811	1.3092	1.13749	1.14994	1.02098	1.11588	1.11931	1.26385	1.12277	1.08425	1.2294	1.33234	1.44394	1.58316	1.68316	1.85957	1.96634	2.05661	2.14985	2.04738	1.84262	1.74053	1.622	1.62916
74	2.30427	2.22392	2.43163	3.41409	3.41971	4.10171	5.68345	6.24165	6.68045	7.05687	6.0599	5.04727	3.64603	1.99206	1.60869	1.32085	1.34545	1.54639	1.67691	1.81009	1.75056	1.92325	2.04167	2.09519	2.07687	1.88097	1.80469	1.52847	1.44547	1.2739	1.26052	1.25454	1.44184	1.30895	1.3358	1.58592	1.69656	1.94665	2.12831	2.22048	2.50294	2.63071	2.70506	2.81504	2.67396	2.39213	2.27499	2.05689	2.05403
75	2.35179	2.38886	2.42504	3.15796	3.43592	4.2289	5.76591	6.15897	6.74023	7.26994	6.25732	5.17287	3.70243	2.10902	1.60632	1.3223	1.32747	1.57689	1.71492	1.89334	1.89419	2.13191	2.22299	2.15619	2.16741	1.96857	1.81731	1.51552	1.43079	1.24622	1.22952	1.23711	1.38751	1.2864	1.28243	1.55671	1.6915	1.91906	2.12386	2.26985	2.53921	2.71016	2.78427	2.94882	2.72552	2.40875	2.3206	2.0924	2.05765
76	2.57682	2.51474	2.55962	3.53543	3.57856	4.20934	5.88699	6.46401	7.11623	7.41204	6.36278	5.54293	3.74953	2.2565	1.78175	1.47047	1.5588	1.86771	2.07879	2.36624	2.51489	2.85268	2.95047	2.8569	2.94543	2.64339	2.35124	2.06223	1.85647	1.60384	1.52446	1.49474	1.69984	1.66055	1.76329	2.04578	2.35417	2.55505	2.8666	3.00113	3.27689	3.19487	3.24865	3.37241	3.22619	2.92252	2.97216	2.6685	2.81535
77	2.68114	2.59848	2.82497	3.48408	3.77912	4.32597	6.08557	6.22644	6.85453	7.27591	6.37745	5.62278	4.15123	2.41143	2.08096	1.63503	1.74312	1.9718	2.0452	2.23196	2.27447	2.43468	2.58434	2.61467	2.73162	2.50948	2.33311	2.09124	1.96558	1.70046	1.65244	1.50325	1.65184	1.60931	1.76473	2.02721	2.36319	2.58665	2.80376	2.95255	3.17917	3.33435	3.3361	3.49193	3.32211	3.04857	2.9085	2.61012	2.68273
78	2.60062	2.49131	2.70154	3.4392	3.75961	4.27352	5.81131	6.2392	6.78718	7.44719	6.39879	5.61504	3.97422	2.44228	2.05077	1.66939	1.69585	2.02108	2.02508	2.29974	2.30241	2.42129	2.56062	2.63978	2.69967	2.50309	2.42582	2.04395	1.97695	1.76951	1.71709	1.60405	1.78693	1.72035	1.83696	2.16432	2.36151	2.61679	2.78652	2.94469	3.14908	3.37571	3.40366	3.47293	3.29707	3.10766	2.8932	2.67617	2.66566
79	2.18402	2.20405	2.44704	3.07897	3.40554	3.98552	5.76738	6.12946	6.81438	7.26088	6.25964	5.41949	3.76013	2.23747	1.82372	1.50628	1.53195	1.73135	1.75975	1.94312	1.92246	2.09109	2.17783	2.22762	2.29117	2.12267	2.02752	1.84815	1.77795	1.59161	1.55315	1.53676	1.72744	1.59175	1.64757	1.83049	2.03597	2.20445	2.31751	2.47348	2.68845	2.8117	2.92047	2.96779	2.81969	2.68248	2.51641	2.34259	2.35434
80	2.30063	2.45589	2.50151	3.15565	3.50679	4.21522	6.06493	6.43617	6.92879	7.37074	6.46112	5.51061	3.87389	2.38494	1.82583	1.53906	1.48556	1.60999	1.58826	1.69305	1.61588	1.77345	1.80359	1.86489	1.84036	1.73299	1.70456	1.56102	1.56666	1.44565	1.54696	1.55801	1.62976	1.46547	1.42384	1.52701	1.6259	1.81474	1.89282	2.05845	2.21775	2.41361	2.51703	2.52919	2.48521	2.31483	2.0905	1.94207	1.86757
81	2.06074	2.22856	2.31627	3.11994	3.42907	4.29408	6.0866	6.33791	6.87502	7.20431	6.30893	5.36505	3.73173	2.15061	1.70447	1.41184	1.34271	1.40966	1.46267	1.51325	1.43953	1.59264	1.68718	1.69781	1.66538	1.5768	1.52684	1.35108	1.3818	1.30533	1.41934	1.50777	1.55163	1.37627	1.28441	1.4119	1.4549	1.61344	1.68033	1.83156	1.96941	2.10368	2.22745	2.24703	2.19097	2.03205	1.85652	1.77423	1.7095
82	2.28614	2.44977	2.53495	3.25464	3.56858	4.33976	6.30277	6.70371	7.3668	7.58638	6.58794	5.59858	4.05478	2.39112	1.84234	1.53616	1.44806	1.5506	1.54361	1.60007	1.52439	1.67099	1.77746	1.80866	1.76664	1.6288	1.61052	1.4363	1.4967	1.43322	1.51295	1.58499	1.66963	1.48359	1.36701	1.47531	1.52812	1.69109	1.78165	1.93966	2.10924	2.32551	2.44995	2.51306	2.35895	2.17065	2.0046	1.89571	1.77373
83	2.20005	2.39765	2.56065	3.18056	3.60281	4.38025	6.22505	6.53413	7.26729	7.47965	6.58884	5.59681	3.96881	2.36089	1.8404	1.60796	1.46453	1.52826	1.54508	1.49193	1.38166	1.54738	1.61783	1.7029	1.6545	1.51239	1.55296	1.38014	1.49669	1.45302	1.60523	1.66265	1.71765	1.48614	1.39127	1.48929	1.45836	1.63186	1.70317	1.80128	1.9702	2.10087	2.22594	2.33266	2.22205	2.03108	1.88161	1.83081	1.68453
84	2.65862	2.69648	2.94084	3.61733	3.99784	4.82968	6.41901	6.99199	7.61307	7.86391	6.9207	5.89153	4.30817	2.89084	2.30028	1.94812	1.81989	1.83704	1.77372	1.83604	1.60154	1.80972	1.94757	1.99558	1.88051	1.73895	1.80278	1.59542	1.81048	1.72685	1.90981	2.01613	2.02511	1.73801	1.63975	1.71963	1.65272	1.9133	1.93201	2.14795	2.2799	2.47698	2.68264	2.71352	2.57404	2.43123	2.22943	2.04757	1.82115
85	2.55875	2.93616	2.86924	3.93398	4.02281	4.79224	6.49601	7.24908	8.04371	8.01135	7.14721	5.93406	4.08178	2.79826	2.25759	2.04481	1.91221	1.86903	1.73409	1.69064	1.51728	1.70121	1.77238	1.87642	1.71715	1.62446	1.6913	1.58092	1.77288	1.80422	1.9668	2.02176	1.97286	1.76084	1.5861	1.57394	1.47204	1.69465	1.71711	1.9423	2.10476	2.3306	2.43375	2.55106	2.35735	2.19713	1.90919	1.76795	1.59638
86	4.2476	4.28421	4.49708	5.23342	5.6501	6.24461	7.32801	7.74999	8.22981	8.27089	7.3801	6.65916	5.06005	4.02146	3.51886	3.24599	3.02747	3.1841	2.68038	2.93197	2.35924	2.66858	2.95322	3.10407	2.75085	2.46443	2.45569	2.25562	2.54293	2.44631	3.01015	3.27379	2.8311	2.34218	2.20198	2.07669	2.22426	2.51489	2.58333	3.07174	3.27598	3.67225	3.92612	3.89543	3.3729	3.17439	2.74519	2.52488	2.26502
87	3.31121	3.60799	3.81843	4.57258	4.61009	5.40527	6.67645	7.42118	8.08112	8.1992	7.41072	6.20685	4.90842	3.7655	3.08927	2.78038	2.52205	2.59238	2.38447	2.38371	2.21157	2.46542	2.61447	2.70959	2.48758	2.168	2.32439	1.97695	2.36245	2.37743	2.692	2.8937	2.82343	2.37585	2.00258	2.01819	1.93789	2.29867	2.41069	2.84509	3.13386	3.39345	3.74452	3.78021	3.41972	3.11677	2.81222	2.57039	2.12374
88	4.07078	4.42178	4.51964	5.16547	5.33724	6.09331	7.34915	8.227	8.7126	8.63497	7.89404	6.4867	5.26986	4.20701	3.67277	3.50497	3.08109	3.07413	2.7527	2.78539	2.48401	2.70203	2.72147	2.82496	2.57664	2.38569	2.648	2.57023	2.75707	2.8537	3.06649	3.35579	3.17988	2.7235	2.45163	2.38622	2.17661	2.59103	2.52337	2.88628	3.03355	3.39679	3.6801	3.81565	3.48755	3.17988	2.92858	2.82335	2.231
89	4.88118	4.9508	5.16124	5.80263	5.97186	6.49032	7.6592	8.39853	8.7796	8.83889	7.93235	6.98779	5.62218	4.75082	4.47807	4.10909	3.63948	3.88646	3.58623	3.61938	3.09411	3.51839	3.48897	3.56491	3.31914	3.00367	3.31536	3.00566	3.4448	3.28661	3.64173	3.88903	3.49463	2.92275	2.7549	2.76276	2.67705	3.182	3.15902	3.58096	3.71062	3.96823	4.51305	4.45514	4.05865	3.86471	3.47525	3.23184	2.63
90	5.48519	5.6156	5.87621	6.40509	6.55659	7.4395	8.37725	9.40701	9.57542	9.61779	8.93501	7.75024	6.47381	5.91373	5.37902	4.76346	4.54874	4.68805	4.39918	4.55068	3.93011	4.22198	4.5947	4.78332	4.22055	3.90745	4.21714	3.60536	4.04194	3.95003	4.40699	4.64052	4.24059	3.56113	3.35004	3.52008	3.33591	3.96021	3.88894	4.86497	4.66415	5.06869	5.76243	5.61681	4.9094	4.77464	4.10096	3.78244	3.10496
91	3.11286	3.16155	3.35287	4.10399	4.29538	4.95136	6.56728	7.0846	7.62927	7.83999	7.04612	5.94882	4.49031	3.22514	2.72614	2.44399	2.33686	2.45543	2.25674	2.38731	2.17323	2.43777	2.51278	2.54392	2.454	2.31452	2.37697	2.13743	2.22683	2.12619	2.278	2.36306	2.27962	1.97768	1.95879	2.08774	2.10263	2.49157	2.46978	2.68904	2.97801	3.18867	3.24539	3.32394	3.15043	2.90243	2.64602	2.43329	2.28852
92	2.73479	2.88808	2.94931	3.72451	4.02073	4.70275	6.45619	6.78995	7.37439	7.61234	6.79682	5.78345	4.1734	2.67797	2.18156	1.96191	1.83979	1.91074	1.83993	1.89107	1.739	1.91462	2.03617	2.08513	2.00861	1.8155	1.89315	1.62959	1.80042	1.72113	1.90225	1.95606	1.9309	1.68393	1.53348	1.703	1.63521	1.92649	1.9537	2.17159	2.33617	2.52029	2.56463	2.668	2.48509	2.32829	2.1591	1.98953	1.85592
93	3.15834	3.04	3.20955	3.983	4.25427	4.90926	6.50126	6.89575	7.65025	7.98049	7.23958	6.11635	4.82533	3.2084	2.74592	2.35201	2.28763	2.39082	2.16909	2.45736	2.22881	2.39906	2.57676	2.68935	2.55923	2.54085	2.45288	2.29062	2.37877	2.21791	2.3244	2.342	2.46555	2.17179	2.10133	2.27681	2.2813	2.57067	2.71427	2.91569	3.11771	3.2985	3.56412	3.58891	3.38787	3.15218	2.90895	2.55854	2.437
94	3.43401	3.45431	3.85331	4.42962	4.44807	5.05514	6.75091	7.1165	7.60638	7.99306	7.33267	6.18017	4.8328	3.56893	3.1641	2.83733	2.78194	2.93063	2.79969	3.14116	2.8628	3.18327	3.39649	3.5712	3.38005	3.14265	3.07934	2.68771	2.89543	2.59708	2.82006	2.92692	2.85105	2.5184	2.53129	2.76094	2.85664	3.31579	3.38412	3.8235	3.87821	4.02699	4.33217	4.2926	4.12137	3.96067	3.48766	3.14777	2.92484
95	2.64616	2.44659	2.76403	3.50748	3.83694	4.39557	6.39263	6.75356	7.42013	7.6887	6.81849	5.81502	4.07344	2.57176	2.13647	1.87508	1.75586	1.88756	1.8317	2.00521	1.87132	2.01046	2.18094	2.2098	2.24076	2.0416	2.00378	1.82534	1.90922	1.76729	1.88046	1.89659	1.96969	1.76491	1.70138	1.87606	1.9652	2.15102	2.28236	2.40921	2.58233	2.70195	2.82321	2.87995	2.73768	2.61427	2.45357	2.2223	2.18572
96	2.69912	2.64832	2.91453	3.48408	3.94658	4.57858	6.44272	6.64677	7.47178	7.69575	6.84858	5.94033	4.37924	2.77455	2.31148	1.9647	1.98182	2.13792	2.16362	2.3018	2.19841	2.35839	2.52941	2.59379	2.53026	2.41251	2.32226	2.1406	2.1413	1.96109	2.05373	2.1183	2.14	1.97201	1.91581	2.13053	2.22623	2.44729	2.62968	2.82909	3.02157	3.17692	3.25363	3.36461	3.20479	3.01637	2.81698	2.58961	2.47906
97	2.46311	2.47914	2.62647	3.43196	3.66617	4.3856	6.23619	6.74298	7.1632	7.47781	6.66896	5.63843	4.11682	2.54331	2.12166	1.77058	1.74425	1.88835	1.8912	1.9932	1.96037	2.02463	2.19336	2.25264	2.31835	2.15058	2.09111	1.88332	1.90004	1.76695	1.86251	1.86342	1.98472	1.82321	1.81229	1.9653	2.0378	2.23989	2.36383	2.46803	2.66239	2.75134	2.84288	2.97408	2.80025	2.6772	2.5475	2.31501	2.33167
98	3.36666	3.12094	3.3852	3.82049	4.05793	4.88609	6.48509	7.25233	7.85044	8.13883	7.43125	6.50172	5.03597	3.61566	3.22853	2.72061	2.79401	2.94218	2.87199	3.08715	2.91004	3.11106	3.36083	3.50605	3.53905	3.34819	3.28774	2.93073	2.99149	2.86885	2.91095	2.84214	3.11665	2.87379	2.94625	3.11951	3.19755	3.61971	3.75357	3.95779	4.24231	4.5259	4.66544	4.81329	4.63149	4.21307	4.11686	3.58423	3.63944
99	2.64784	2.5412	2.5841	3.40044	3.83298	4.42961	6.50817	6.49493	6.913	7.67505	6.61368	5.67694	4.12056	2.59496	2.08646	1.74887	1.74025	1.95202	2.06407	2.31018	2.33151	2.60219	2.75331	2.71631	2.79072	2.594	2.3783	2.16602	2.08838	1.93679	1.97794	1.96596	2.17098	2.09509	2.12415	2.29132	2.46452	2.65069	2.85048	2.87194	3.22371	3.26222	3.18076	3.27398	3.1837	3.03588	2.95006	2.83016	2.84019
100	2.31141	2.32957	2.48795	3.68454	3.91606	4.17417	6.03171	6.51358	7.07005	7.44494	6.31218	5.43276	4.01924	2.56393	1.94842	1.63625	1.48235	1.6043	1.6532	1.64994	1.65155	1.69655	1.79196	1.86848	1.92526	1.85163	1.79337	1.64573	1.66679	1.69379	1.73904	1.8431	2.0034	1.81127	1.71184	1.86189	1.87731	2.0045	2.10492	2.15217	2.32818	2.50595	2.51052	2.71599	2.60186	2.48613	2.35692	2.26897	2.20557
101	1.93796	2.17701	2.13759	3.5023	3.36599	4.00684	6.0895	6.20345	6.80782	7.26879	6.2268	5.2591	3.63099	2.06256	1.54384	1.26185	1.17868	1.29293	1.28047	1.36396	1.38699	1.44433	1.57482	1.5685	1.64148	1.57736	1.47738	1.3655	1.35311	1.28391	1.33679	1.3995	1.53394	1.39787	1.37819	1.49233	1.55	1.66314	1.74104	1.7475	1.99599	2.03627	2.07242	2.17872	2.11264	1.98574	1.89056	1.77563	1.8385
102	1.87246	1.92944	2.11463	3.2091	3.51407	3.99908	5.95065	6.27334	6.63113	7.19586	6.13378	5.22643	3.66401	2.12249	1.5868	1.30839	1.1902	1.25908	1.23932	1.32867	1.29242	1.37963	1.49447	1.51202	1.59224	1.50828	1.41635	1.35562	1.36937	1.32827	1.4287	1.50061	1.65182	1.48354	1.45567	1.51188	1.5532	1.62093	1.67378	1.71395	1.9275	1.98568	1.99284	2.10271	2.04977	1.90623	1.8999	1.82066	1.85
103	1.90448	2.0721	2.18473	3.04245	3.41023	4.0152	6.0092	6.18283	6.93681	7.23324	6.24211	5.31808	3.81744	2.27928	1.75638	1.46443	1.34672	1.40546	1.30508	1.373	1.28031	1.32943	1.46922	1.59008	1.60737	1.54764	1.50858	1.38173	1.46662	1.44687	1.59904	1.64783	1.82171	1.61754	1.52813	1.56905	1.56716	1.69753	1.73471	1.79575	1.976	2.16135	2.23292	2.33456	2.24561	2.08035	1.96672	1.90694	1.86558
104	1.83509	2.15726	2.14247	3.23597	3.60091	4.05384	6.0395	6.28356	6.7993	7.18652	6.2498	5.29952	3.69913	2.03513	1.5413	1.28625	1.19957	1.23248	1.16138	1.19261	1.13077	1.1462	1.27628	1.34831	1.43845	1.36456	1.33556	1.20362	1.2726	1.26771	1.39408	1.48026	1.59422	1.43374	1.34376	1.37738	1.40912	1.49641	1.58827	1.59313	1.77501	1.88943	1.93788	2.04415	1.99625	1.83322	1.73474	1.66803	1.71494
105	2.18356	2.17283	2.40565	3.14332	3.56856	4.42999	6.23904	6.42895	7.05942	7.30607	6.57277	5.50819	3.98008	2.36026	1.83504	1.55745	1.4136	1.42978	1.32574	1.36078	1.27674	1.24468	1.40909	1.51935	1.62704	1.54559	1.54764	1.42938	1.52323	1.53508	1.68761	1.79858	1.89719	1.78028	1.61878	1.65165	1.61153	1.75482	1.83751	1.83287	2.05138	2.16092	2.28065	2.39889	2.30062	2.1591	2.03519	2.02292	2.02421
106	2.60094	2.36734	2.972	3.55454	3.84004	4.71256	6.27513	6.69737	7.21836	7.60055	7.159	6.07579	4.72822	3.3038	2.75426	2.22442	1.95838	2.11825	1.85343	2.13515	1.82114	1.59155	1.9396	2.26429	2.39919	2.4243	2.24201	2.20799	2.28089	2.19754	2.67786	2.70156	3.074	2.71889	2.37428	2.78878	2.56813	2.9377	3.16168	2.91066	3.61072	3.73191	3.72642	4.14568	4.02294	3.61808	3.64024	3.33442	3.27603
107	2.5781	2.62261	2.82872	3.734	3.9282	4.63907	6.32159	6.77003	7.4508	7.71788	6.98284	5.98716	4.4393	2.9058	2.29283	2.02634	1.77467	1.77464	1.51821	1.51014	1.32767	1.23314	1.43392	1.65905	1.72153	1.68104	1.78347	1.69315	1.9329	1.92704	2.13708	2.35021	2.53203	2.22462	1.99199	2.07632	1.89915	2.10215	1.9967	2.02717	2.30185	2.447	2.65025	2.72576	2.70167	2.50728	2.36172	2.31328	2.21777
108	2.55634	2.94355	3.27278	4.13101	4.2792	5.0063	6.50777	7.31924	7.86883	7.94525	7.3283	6.07703	4.78413	3.30352	2.67	2.37531	2.1213	1.96802	1.68876	1.53307	1.34502	1.23701	1.41027	1.5869	1.69869	1.7263	1.83631	1.82966	2.13395	2.24497	2.49238	2.75782	2.84611	2.52256	2.33372	2.25751	2.05281	2.15548	2.07793	2.13651	2.34313	2.49747	2.71163	2.87481	2.8019	2.61097	2.5515	2.4753	2.36317
109	3.04039	3.1648	3.60594	4.45272	4.56605	5.48746	6.72939	7.56753	7.90744	8.1323	7.62405	6.49492	5.20403	3.77637	3.19527	2.94348	2.63802	2.48854	2.08569	1.89937	1.62608	1.49383	1.55884	1.82046	1.80678	1.96745	2.2064	2.28049	2.57644	2.68076	2.97951	3.26052	3.31694	3.00827	2.74506	2.66177	2.36952	2.45177	2.23121	2.22111	2.29901	2.4891	2.75291	2.86779	2.91762	2.82612	2.68213	2.73445	2.56874
110	2.35566	2.42976	2.75303	3.49353	3.6338	4.52536	6.11926	6.78269	7.48536	7.70855	7.02046	5.86647	4.22921	2.70197	2.16894	1.88957	1.70262	1.75618	1.60362	1.63146	1.46873	1.39514	1.56819	1.7746	1.81884	1.82313	1.86693	1.71365	1.87518	1.83443	1.93972	2.05779	2.17129	1.98406	1.93911	2.01579	1.93969	2.09597	2.10321	2.16814	2.33647	2.55396	2.68076	2.76512	2.68727	2.54075	2.42529	2.34154	2.28057
111	1.9553	2.3588	2.47339	3.35659	3.72892	4.33001	6.22645	6.50554	7.14138	7.54675	6.71024	5.57007	3.93446	2.27531	1.82411	1.58595	1.44306	1.44702	1.34137	1.31656	1.24351	1.22893	1.35569	1.45686	1.52579	1.45763	1.49369	1.39591	1.52578	1.52772	1.66638	1.74116	1.7996	1.70273	1.54773	1.58609	1.53678	1.63819	1.65318	1.6996	1.82961	1.97569	2.02954	2.18503	2.12309	1.97673	1.88315	1.79122	1.7886
112	2.03311	2.21246	2.32261	3.23219	3.4249	4.26262	6.15531	6.37684	7.05201	7.32723	6.58728	5.63197	3.9307	2.27258	1.79878	1.53003	1.39339	1.38504	1.31744	1.32857	1.2469	1.2263	1.36263	1.43506	1.5317	1.48967	1.47975	1.41831	1.46404	1.49729	1.59305	1.69127	1.7931	1.65914	1.54436	1.58456	1.59789	1.64676	1.67418	1.70011	1.83559	1.95362	2.05724	2.16778	2.09132	1.98195	1.90774	1.83698	1.84118
113	1.98863	2.26029	2.12013	3.23514	3.40972	4.16374	6.03181	6.09995	6.7594	6.9969	6.23672	5.33516	3.73932	2.0607	1.64911	1.38825	1.27469	1.31883	1.30552	1.33352	1.24813	1.31466	1.45165	1.48813	1.53054	1.48974	1.44205	1.34926	1.38067	1.37624	1.47862	1.55005	1.64725	1.51934	1.39332	1.47453	1.48511	1.55266	1.63202	1.66144	1.8094	1.93075	2.02985	2.10941	2.0209	1.90033	1.79844	1.71484	1.73795
114	2.04269	2.12757	2.16751	3.10703	3.48325	3.95403	6.012	6.31361	6.86682	7.29497	6.66599	5.4634	3.89306	2.25002	1.80755	1.50267	1.40241	1.44639	1.34816	1.45137	1.37142	1.4208	1.54447	1.60647	1.66	1.59385	1.54984	1.4434	1.50789	1.49966	1.56542	1.67206	1.76183	1.6618	1.581	1.5955	1.64186	1.70912	1.76223	1.80978	1.99079	2.124	2.20926	2.25607	2.20997	2.10072	1.97254	1.87409	1.8737
115	2.27654	2.27143	2.40027	3.36084	3.73829	4.32834	6.12362	6.54916	7.23149	7.65626	6.70039	5.61951	4.06315	2.41094	1.94395	1.64788	1.55298	1.66702	1.60578	1.71366	1.64948	1.63424	1.84494	1.85955	1.9616	1.86694	1.81301	1.68426	1.73401	1.65513	1.76291	1.79513	1.92492	1.81525	1.7493	1.86688	1.88626	2.01239	2.13291	2.16495	2.36969	2.48885	2.54218	2.67848	2.56976	2.42848	2.31758	2.2127	2.19699
116	2.49502	2.49066	2.71007	3.41122	3.77913	4.49839	6.1858	6.46893	7.25232	7.70684	6.96185	5.8259	4.35587	2.80491	2.36419	1.91513	1.84549	2.05137	1.9484	2.1219	2.04101	2.24698	2.39065	2.40416	2.53355	2.34144	2.25554	2.05008	2.0453	1.97568	2.08313	2.10874	2.22891	2.08368	2.0957	2.19326	2.25559	2.50552	2.67888	2.68421	3.0096	3.16788	3.19049	3.34965	3.20003	3.04041	2.90857	2.70351	2.64268
117	2.77393	2.72276	2.99198	3.44853	3.97178	4.86045	6.47493	6.95778	7.64382	7.78785	7.11431	6.05451	4.59098	3.11673	2.67524	2.27611	2.2598	2.51243	2.46233	2.8168	2.81713	3.02757	3.28426	3.2693	3.39682	3.31701	2.95783	2.71871	2.66986	2.45575	2.54829	2.52517	2.83272	2.82957	2.82299	3.0568	3.21011	3.48665	3.70858	3.697	4.03158	4.0475	4.08462	4.14953	4.08842	3.83943	3.87433	3.56526	3.80471
118	3.00104	3.02079	3.27732	3.86865	4.19651	5.03946	6.57969	7.32973	7.86975	7.99799	7.42403	6.27478	5.03067	3.60133	2.94214	2.56527	2.41643	2.47886	2.26064	2.33279	2.12579	2.13894	2.31774	2.49907	2.58244	2.57513	2.57011	2.43058	2.61518	2.54763	2.76704	2.85759	3.03559	2.85744	2.66327	2.79776	2.66409	2.89833	2.87984	2.98391	3.1078	3.34761	3.5396	3.69807	3.64156	3.46384	3.21937	3.25021	3.01086
119	2.21301	2.40351	2.6414	3.35581	3.81531	4.7102	6.42443	6.7893	7.42635	7.61622	6.80711	5.7339	4.28495	2.65887	2.13154	1.85294	1.71434	1.7804	1.70991	1.77226	1.66716	1.67006	1.86596	1.91436	1.98912	1.87201	1.90068	1.76411	1.83289	1.83015	1.90902	2.03818	2.12999	1.98042	1.91686	1.96302	1.97847	2.08294	2.1796	2.23525	2.4276	2.54618	2.6271	2.72335	2.66469	2.55973	2.38868	2.27269	2.29637
120	2.04218	2.34217	2.39938	3.20493	3.78796	4.25498	6.5455	6.75585	7.36833	7.3265	6.73953	5.63771	3.97499	2.3177	1.8394	1.58856	1.46494	1.48068	1.42629	1.46061	1.42081	1.42243	1.54406	1.60429	1.67315	1.60421	1.58623	1.51373	1.56752	1.56966	1.63374	1.73786	1.79748	1.69975	1.61896	1.63208	1.70981	1.7545	1.79424	1.86361	2.08751	2.1889	2.20841	2.35696	2.25487	2.14379	2.01961	1.90474	1.92884
121	2.11089	2.30683	2.55571	3.43267	3.75074	4.43284	6.07667	6.67542	7.42676	7.54879	6.69994	5.72956	4.04638	2.41164	1.93737	1.69878	1.56148	1.5399	1.50412	1.50462	1.38763	1.40946	1.52502	1.5897	1.6322	1.57518	1.57927	1.56853	1.62017	1.6403	1.73449	1.85525	1.94342	1.79313	1.69472	1.69886	1.71275	1.75612	1.79932	1.82792	1.99333	2.09666	2.17126	2.29748	2.2494	2.15413	2.01287	1.99064	1.95887
122	2.24111	2.36786	2.76914	3.77403	3.85274	4.69671	6.35295	6.803	7.4023	7.75652	6.73136	5.83685	4.16785	2.52444	2.01621	1.7869	1.63788	1.62758	1.53103	1.53137	1.44193	1.43228	1.54887	1.6395	1.69098	1.70134	1.67516	1.60028	1.70252	1.71585	1.8554	1.97677	2.00895	1.8643	1.76446	1.75603	1.79239	1.81651	1.86087	1.91166	2.0591	2.19983	2.27502	2.39189	2.33119	2.23137	2.10929	1.97496	1.97675
123	3.14066	3.43449	3.5749	4.24184	4.56065	5.12115	6.67737	7.38798	7.76408	8.03693	7.26094	6.30831	4.93253	3.3284	2.9114	2.68571	2.48866	2.44268	2.08411	2.18689	1.95725	1.90441	2.00127	2.20408	2.19992	2.21716	2.32031	2.23635	2.48196	2.48869	2.7262	2.78875	2.79342	2.5587	2.41062	2.43292	2.31823	2.46836	2.47595	2.51785	2.63173	2.96536	3.06285	3.12572	3.02718	2.92757	2.7235	2.71335	2.4618
124	3.9719	4.13006	4.44957	5.1171	5.32558	6.08669	7.40479	7.8685	8.39749	8.7369	8.18076	7.00589	5.81536	4.62409	4.0235	3.69932	3.41876	3.42212	2.86053	2.82163	2.4591	2.44563	2.69735	2.96663	2.9675	2.88864	3.16156	2.93453	3.39739	3.35815	3.67248	3.84004	3.80742	3.41681	3.26507	3.34876	3.00655	3.4047	3.27727	3.48823	3.63855	4.0448	4.16761	4.58003	4.32463	4.0288	3.71326	3.55524	3.21615
125	3.59438	3.70795	3.96221	4.77276	4.95522	5.67557	7.04089	7.73558	8.24675	8.58518	7.75829	6.8411	5.59454	4.21844	3.63412	3.36966	3.01813	2.97163	2.68032	2.5479	2.28411	2.10516	2.40689	2.69292	2.80468	2.856	3.00596	2.84507	3.11326	3.2378	3.43157	3.68779	3.69617	3.42515	3.14361	3.1726	2.96455	3.24682	3.17941	3.31868	3.49404	3.78672	3.86912	4.17192	4.06884	3.83192	3.72048	3.60788	3.28863
126	3.7132	3.80688	4.06923	4.58767	4.848	5.72991	7.03614	7.71608	8.2663	8.57942	7.70906	6.68534	5.42409	4.09893	3.5925	3.15116	2.94587	3.02577	2.64723	2.70152	2.32656	2.23253	2.50235	2.84488	2.73354	2.80325	2.92434	2.76377	2.99339	2.95669	3.14979	3.25536	3.3032	3.06092	2.86638	3.03297	2.90094	3.10443	3.11524	3.36242	3.37191	3.61217	3.90583	3.97141	3.9506	3.85605	3.57597	3.34244	3.08964
127	2.87981	3.09036	3.37745	4.33291	4.08637	4.83204	6.53722	6.97148	7.38778	7.95018	7.04499	6.27075	4.65899	3.30912	2.88646	2.52564	2.29884	2.3797	2.14601	2.21724	1.95266	1.94456	2.16203	2.3687	2.32887	2.26983	2.41912	2.15446	2.39183	2.38091	2.55438	2.59776	2.62261	2.44986	2.29864	2.3781	2.34494	2.52758	2.55826	2.70036	2.74226	3.01273	3.2241	3.26315	3.18651	3.08826	2.84542	2.74944	2.57697
128	3.62038	3.66923	3.94691	4.70992	4.74804	5.41252	6.84583	7.57448	8.03942	8.15034	7.53175	6.439	5.41707	3.8944	3.54708	3.1271	2.88844	2.93911	2.65816	2.7395	2.46759	2.54364	2.7043	2.99486	2.80452	2.76116	2.94029	2.73872	2.95376	2.8908	3.13496	3.16538	3.1808	2.99707	2.83337	2.92314	2.79922	3.14835	3.05334	3.33304	3.38765	3.5973	3.8511	3.92092	3.84879	3.68748	3.3699	3.17494	2.96288
129	2.69569	2.92473	3.06914	4.00252	4.13155	4.80525	6.42128	7.05552	7.45425	7.70586	6.95425	6.01898	4.46806	3.06464	2.62843	2.34368	2.14884	2.18732	2.04227	2.07679	1.93734	1.94391	2.04372	2.21279	2.2476	2.23762	2.24226	2.14687	2.22413	2.23756	2.365	2.43338	2.47822	2.31795	2.22445	2.29226	2.27606	2.4304	2.49527	2.54499	2.68526	2.92146	2.9128	3.12896	2.9835	2.9226	2.70952	2.56878	2.49479
130	2.80614	2.84226	3.10114	3.83488	4.17497	4.89105	6.54239	6.98911	7.41804	7.71942	6.94263	6.10532	4.52082	2.97854	2.62145	2.29852	2.10401	2.16253	2.04192	2.12949	2.00052	1.93903	2.15355	2.28471	2.30129	2.21777	2.22406	2.07631	2.21062	2.12185	2.27968	2.38301	2.45121	2.25921	2.1023	2.2548	2.23633	2.4151	2.47037	2.58204	2.79679	2.91546	3.05576	3.16548	3.01135	2.84717	2.73039	2.50009	2.50139
131	2.7173	2.71123	2.98355	3.84581	3.90896	4.64111	6.32181	6.95428	7.32106	7.73121	6.8353	6.05629	4.38678	2.9937	2.62218	2.27652	2.0879	2.15049	2.05175	2.08963	1.94754	1.92163	2.1183	2.25555	2.30356	2.24739	2.3221	2.14871	2.318	2.27733	2.41648	2.49899	2.63023	2.48773	2.34635	2.41252	2.36999	2.5411	2.56183	2.56827	2.78183	2.9545	2.98617	3.13448	3.05681	2.93566	2.84535	2.6811	2.68672
132	2.73557	2.77443	2.95936	3.95061	3.99468	4.65275	6.22834	6.94161	7.34963	7.65148	6.86401	5.90757	4.43885	3.05518	2.59866	2.38926	2.17922	2.17244	2.1659	2.21878	2.12972	2.14134	2.30044	2.3918	2.50942	2.4553	2.42604	2.2805	2.33333	2.35009	2.46341	2.53006	2.62464	2.51046	2.39433	2.44351	2.46489	2.61151	2.76146	2.73465	2.98086	3.15839	3.11765	3.28909	3.22948	3.04023	2.90411	2.76708	2.73066
133	2.59955	2.56688	2.85646	3.81166	3.93589	4.58597	6.45533	6.84182	7.3103	7.59782	6.96629	5.95993	4.40482	2.88635	2.48996	2.11704	1.99338	2.04372	1.94387	2.01683	1.9185	1.87768	2.10666	2.17383	2.32408	2.20798	2.1959	2.03337	2.13339	2.10951	2.21268	2.26049	2.41637	2.29671	2.15323	2.29278	2.29507	2.44456	2.54251	2.54864	2.7176	2.8732	2.87987	3.00616	2.97943	2.83256	2.75231	2.57779	2.61082
134	3.77098	3.67051	4.18774	4.98735	5.05962	5.71527	7.06795	7.91753	8.51349	8.7458	8.11983	7.07398	5.70868	4.47687	3.97229	3.65113	3.36167	3.42174	3.13155	3.28016	3.02843	3.03214	3.32859	3.67215	3.70467	3.78117	3.76172	3.53979	3.78697	3.60352	3.87266	3.98666	4.17733	3.95487	3.81277	3.99225	3.82208	4.22442	4.19298	4.32297	4.44833	4.73304	4.91073	5.10666	5.06874	4.8217	4.51905	4.20876	4.29747
135	4.35608	4.26247	4.72418	5.3356	5.46381	6.09944	7.38375	8.09793	8.67597	8.75714	8.26884	7.3585	6.3663	5.3734	4.96809	4.48559	4.05573	4.18061	3.97889	4.35053	3.98584	4.01089	4.53536	4.79526	4.91393	5.23768	4.97129	4.51225	4.80324	4.52199	4.80037	4.74648	4.97419	4.90517	4.6683	5.07178	5.11406	5.47722	5.69508	5.53892	5.99762	6.10456	6.1592	6.32191	6.46319	5.9911	6.09064	5.23322	5.74115
136	3.47025	3.36165	3.63261	4.46254	4.53049	5.26803	6.67927	7.36693	7.90492	8.04046	7.58477	6.41954	5.14392	3.97097	3.41199	2.96508	2.87284	2.91607	2.86969	2.91192	2.93705	2.90157	3.19088	3.33444	3.50074	3.56218	3.35732	3.18858	3.22681	3.14411	3.33024	3.34641	3.65798	3.54106	3.46176	3.5119	3.55022	3.74207	3.78233	3.77137	4.06961	4.19516	4.26317	4.48587	4.55879	4.16214	4.17577	4.01405	4.03458
137	2.92269	2.84199	3.08818	3.87779	3.94978	4.69794	6.22053	6.69518	7.32161	7.58492	6.8587	6.00611	4.72999	3.38582	2.82069	2.50167	2.39628	2.48056	2.45481	2.61641	2.61546	2.61449	2.89164	2.93288	3.04244	3.04418	2.94164	2.77312	2.78395	2.70292	2.75476	2.77269	3.06859	2.96675	2.9821	3.09526	3.10718	3.27495	3.41419	3.36108	3.59351	3.71192	3.7534	3.8195	3.8484	3.65222	3.64053	3.45648	3.52696
138	2.64865	2.58519	2.79965	3.43581	4.04752	4.72895	6.12135	6.47395	7.23527	7.50705	6.75595	5.82285	4.52972	3.07592	2.45852	2.13212	2.05122	2.11724	2.15665	2.32102	2.42065	2.50606	2.64886	2.66232	2.8105	2.73243	2.54773	2.40015	2.40625	2.32694	2.4179	2.51925	2.68392	2.61726	2.6288	2.67928	2.70279	2.85878	2.96693	2.93183	3.24192	3.28554	3.23519	3.33281	3.34562	3.14348	3.17934	2.96002	3.18493
139	2.37241	2.47991	2.51784	3.71898	3.75097	4.38155	6.33953	6.54576	7.32748	7.42626	6.65894	5.59013	4.18971	2.80115	2.26765	1.90697	1.80515	1.93033	1.91525	2.08726	2.19511	2.20467	2.42607	2.38351	2.53021	2.4617	2.26327	2.09716	2.09355	2.10501	2.07391	2.24829	2.43592	2.32978	2.26728	2.40652	2.46698	2.59321	2.7724	2.66602	3.01462	3.03249	2.92242	3.06354	2.97962	2.85513	2.87888	2.71694	2.89512
140	2.30706	2.11868	2.35313	3.12119	3.60809	4.22063	5.96788	6.26803	6.91033	7.33208	6.42094	5.57588	4.06044	2.70807	2.14132	1.81216	1.73338	1.86963	1.94635	2.14577	2.26935	2.43049	2.6449	2.53164	2.73265	2.61197	2.31536	2.13459	2.07379	1.97241	2.02268	2.16461	2.35142	2.26289	2.26054	2.39834	2.48221	2.61087	2.80924	2.79732	3.18244	3.16516	3.10707	3.16585	3.10622	2.89517	2.93893	2.80825	2.94414
141	2.07459	2.24634	2.51908	3.3403	3.6912	4.34821	5.99514	6.41908	7.07998	7.36132	6.61516	5.70598	4.23386	2.93186	2.32252	1.98912	1.74862	1.85132	1.74448	1.83528	1.7802	1.84587	2.03675	2.05028	2.19333	2.05353	2.037	1.92472	1.99803	2.05327	2.25428	2.43058	2.6343	2.41133	2.24854	2.29169	2.19336	2.31711	2.38732	2.36544	2.61168	2.76605	2.77295	3.00933	2.88392	2.70697	2.67695	2.69377	2.61743
142	2.11071	2.22574	2.39125	3.27676	3.68033	4.14776	5.85661	6.32631	6.95921	7.28419	6.50087	5.58399	4.20442	2.81567	2.25974	1.94872	1.81099	1.87652	1.69926	1.77655	1.76553	1.72118	1.88661	2.00477	2.14479	2.21128	2.12134	1.9803	2.12904	2.08721	2.24108	2.31539	2.52519	2.444	2.32827	2.39844	2.37563	2.44189	2.47477	2.4171	2.63668	2.80307	2.79134	2.99752	3.0013	2.77591	2.79096	2.70645	2.75343
143	2.01537	2.14868	2.19402	2.9747	3.47357	4.11252	5.81916	6.13234	6.62847	7.07705	6.36388	5.32482	3.937	2.45887	1.98081	1.67417	1.5413	1.58542	1.47473	1.53733	1.48656	1.54515	1.6762	1.69994	1.86289	1.791	1.79544	1.67101	1.78945	1.7453	1.84211	1.92095	2.08171	2.00265	1.93419	1.94778	1.94609	2.03742	2.10212	2.05427	2.28882	2.3792	2.3601	2.52072	2.47275	2.3712	2.32237	2.25632	2.30617
144	1.95538	2.25805	2.38865	3.24876	3.54432	4.11945	5.9392	6.12938	6.65885	7.00279	6.30911	5.32542	4.02361	2.56029	2.03264	1.74937	1.56865	1.60728	1.41036	1.46427	1.39627	1.31267	1.44625	1.53616	1.69895	1.72386	1.65921	1.648	1.76862	1.76994	1.91022	2.03438	2.22887	2.08017	1.9454	1.98517	1.91886	1.9498	1.96027	1.92298	2.13685	2.29305	2.30314	2.4257	2.42899	2.28193	2.27868	2.13421	2.24012
145	2.11161	2.25855	2.381	3.15382	3.532	4.36078	6.13394	6.32677	7.0632	7.29724	6.61953	5.61656	4.07654	2.55428	2.02526	1.74363	1.5665	1.52681	1.37348	1.38528	1.32199	1.25177	1.37768	1.47712	1.62164	1.60885	1.63954	1.59171	1.73138	1.75841	1.88188	2.00806	2.15572	2.00033	1.89094	1.8517	1.79331	1.83216	1.82921	1.80785	1.98753	2.14873	2.1762	2.34872	2.28162	2.17038	2.11847	2.07399	2.07573
146	1.88523	2.17828	2.30066	3.01602	3.42841	4.26016	5.8816	6.27633	6.9033	7.19001	6.55429	5.54206	3.97035	2.39598	1.8442	1.61027	1.43717	1.41038	1.2478	1.21777	1.17433	1.07007	1.16837	1.28735	1.39166	1.38978	1.44276	1.40791	1.52692	1.5696	1.71259	1.84544	1.92361	1.79997	1.67109	1.63129	1.58212	1.61661	1.66498	1.61731	1.77301	1.89063	1.92886	2.07901	2.03941	1.92438	1.85129	1.76919	1.84475
147	2.44981	2.65597	2.86837	3.72167	3.88661	4.70135	6.48921	6.84106	7.36703	7.63999	6.91347	5.92245	4.47881	3.15831	2.56389	2.33516	2.07582	2.0127	1.67365	1.57091	1.45707	1.16965	1.27946	1.53973	1.63081	1.7504	1.88338	1.91613	2.14679	2.24969	2.5322	2.74018	2.8614	2.59247	2.3055	2.3358	2.12239	2.15191	2.04526	1.9732	2.09346	2.3058	2.36861	2.58961	2.59612	2.42631	2.41023	2.46222	2.3309
148	2.73942	2.98975	3.40714	4.26338	4.28692	4.94636	6.57757	6.87435	7.45052	7.80312	7.17518	6.12223	4.83181	3.54596	2.892	2.68469	2.27999	2.18494	1.76279	1.60219	1.52831	1.17128	1.39996	1.67007	1.75286	1.89314	2.01087	2.07097	2.37565	2.59041	2.86799	3.06346	3.16953	2.91646	2.64057	2.59847	2.35188	2.41044	2.30289	2.17357	2.43131	2.67275	2.73808	3.05453	2.97575	2.73217	2.76843	2.72754	2.63349
149	3.04864	3.2138	3.57411	4.55355	4.7564	5.58009	7.20093	7.76759	8.1701	8.40349	7.66009	6.46538	5.08024	3.705	3.18694	2.93914	2.58877	2.47029	1.97815	1.98242	1.84883	1.48411	1.74611	1.97712	2.4018	2.30917	2.36173	2.39355	2.66415	2.84674	3.20161	3.40001	3.66514	3.2773	2.98188	3.04247	2.76458	2.79258	2.76038	2.65044	2.93257	3.04127	3.16237	3.39875	3.36065	3.19022	3.07922	3.03426	3.15125
150	4.51052	4.93245	5.49542	6.54685	6.66038	7.31215	8.57441	8.99272	9.65357	9.72302	8.96497	7.79261	6.71568	5.95486	5.0948	5.09125	4.45692	3.84235	3.24869	2.92885	2.58646	2.13791	2.40746	2.65026	3.08896	3.28617	3.56655	3.78325	4.5779	4.81805	5.33179	5.88672	5.84261	5.48505	4.97234	4.67135	4.3001	4.17576	4.07144	3.68881	4.059	4.20969	4.38852	4.59777	4.65621	4.47499	4.65143	4.53203	4.79559
151	5.21293	5.36813	5.85805	6.63809	6.80006	7.45044	8.24419	9.3614	9.46464	9.48394	9.12047	7.84855	7.07635	6.34456	5.58876	5.34441	4.67101	4.47775	3.82521	3.39668	2.9621	2.41436	2.55075	3.05639	3.06488	3.44547	3.83105	3.98051	4.62932	4.81927	5.46231	5.99692	5.76685	5.29449	4.77886	4.50244	4.14234	4.11551	3.66264	3.76805	3.79291	4.14139	4.56686	4.85867	4.77765	4.68048	4.33353	4.40936	4.13176
152	3.32158	3.59952	3.94309	4.76008	4.82468	5.6651	7.05282	7.4575	8.06357	8.18078	7.81179	6.53606	5.41673	4.21433	3.53743	3.23889	2.92746	2.91221	2.44314	2.38559	2.17872	1.98143	2.0916	2.33874	2.55706	2.79361	2.78371	2.76806	3.1425	3.2056	3.51456	3.64171	3.89409	3.58365	3.37281	3.37405	3.10423	3.22858	3.19946	2.9542	3.21098	3.6149	3.608	3.9482	3.94097	3.71884	3.7321	3.55557	3.54587
153	3.11316	3.4009	3.59466	4.45236	4.68362	5.45146	6.97207	7.51861	8.07068	8.17967	7.48538	6.48011	5.01002	3.80723	3.28317	2.95574	2.6287	2.59565	2.2197	2.25795	2.11291	1.85598	2.01858	2.22715	2.39854	2.56299	2.62199	2.6932	2.82587	2.90568	3.15968	3.33957	3.51524	3.22469	3.00163	3.06571	2.84997	2.92412	2.85859	2.75144	2.90299	3.21032	3.26476	3.46178	3.55003	3.37506	3.33887	3.19313	3.13109
154	2.32128	2.48688	2.67177	3.38888	3.67486	4.49215	6.27531	6.86359	7.23723	7.57674	6.83515	5.83582	4.3389	2.77873	2.27264	1.99319	1.81303	1.75849	1.60452	1.54543	1.51813	1.39359	1.47011	1.59229	1.78088	1.76261	1.82378	1.83268	1.95391	1.9933	2.15398	2.29402	2.40268	2.28702	2.11352	2.12632	2.04405	2.07353	2.04853	2.01024	2.16663	2.283	2.36286	2.51742	2.46789	2.3693	2.33394	2.30678	2.31443
155	2.1654	2.34402	2.43605	3.42827	3.70085	4.45619	6.30541	6.53205	7.19291	7.53411	6.74441	5.69225	4.10828	2.49343	2.01842	1.77859	1.62661	1.61062	1.4873	1.42002	1.40887	1.32004	1.43055	1.53273	1.65276	1.64537	1.64085	1.63237	1.7452	1.77451	1.92034	2.00528	2.11427	2.02729	1.86129	1.84237	1.79367	1.83001	1.85342	1.81502	1.99439	2.12892	2.18037	2.26562	2.26567	2.21635	2.09337	2.06567	2.09621
156	2.15339	2.26624	2.49167	3.41877	3.75158	4.42693	6.23849	6.52743	7.17125	7.4229	6.69091	5.64902	4.17329	2.54961	2.02198	1.78747	1.63832	1.59029	1.44161	1.40852	1.36643	1.32479	1.38557	1.50323	1.62135	1.59008	1.66071	1.62294	1.72969	1.78126	1.92691	2.01789	2.1712	2.01538	1.88766	1.83833	1.80803	1.84706	1.83119	1.82006	1.97547	2.0826	2.17346	2.28026	2.24091	2.15956	2.09699	2.08705	2.08929
157	2.14547	2.48239	2.52695	3.20157	3.65599	4.39865	5.98164	6.23761	6.94482	7.21189	6.57416	5.73851	4.20125	2.60371	2.02881	1.77563	1.63164	1.62668	1.52449	1.49911	1.45973	1.38226	1.4864	1.60731	1.71287	1.6869	1.68354	1.67465	1.76738	1.78561	1.92753	2.02057	2.13503	2.01495	1.92733	1.88089	1.84536	1.90207	1.91446	1.90056	2.05795	2.18911	2.20665	2.3798	2.30871	2.19447	2.14776	2.03604	2.14137
158	2.26882	2.52525	2.66924	3.40812	4.00458	4.75303	6.32389	6.81914	7.35566	7.48905	6.81394	5.86793	4.49211	2.89575	2.2713	2.01889	1.84959	1.83019	1.72374	1.73062	1.71071	1.6468	1.77513	1.83697	1.97244	1.94465	1.90029	1.85195	1.9731	1.98861	2.15095	2.31451	2.3893	2.23878	2.15481	2.1642	2.04087	2.18541	2.16276	2.14788	2.35976	2.45964	2.49551	2.67275	2.62775	2.52263	2.45094	2.45691	2.40388
159	2.69258	2.78909	3.1413	4.12162	4.39981	5.01535	6.62715	7.20533	7.77709	7.87953	7.23742	6.06487	4.68671	3.46448	2.82682	2.56602	2.2362	2.27603	2.03901	2.04796	2.08546	2.04865	2.14293	2.18744	2.39835	2.43045	2.3737	2.35212	2.49389	2.56456	2.8079	3.01556	3.1972	3.04156	2.79057	2.79605	2.63746	2.68542	2.69075	2.59608	2.77071	2.82653	2.83377	3.10741	3.06491	2.95301	2.94447	2.97922	2.96781
160	3.21166	3.23025	3.43733	4.27439	4.33863	5.05935	6.71868	7.36357	7.8172	8.0611	7.41081	6.38302	5.21027	3.92995	3.35379	3.00283	2.77767	2.85116	2.68857	2.85821	2.80796	2.72669	3.01427	3.06075	3.29637	3.3751	3.23914	3.12276	3.20328	3.16003	3.39866	3.45813	3.66985	3.60281	3.44163	3.59401	3.47752	3.67669	3.71782	3.58671	3.86731	4.0073	3.87462	4.15753	4.25791	3.9851	4.08116	3.89014	3.98993
161	3.45587	3.69336	3.78996	4.72933	4.76633	5.26257	6.58272	7.11385	7.92716	8.19587	7.5341	6.5891	5.41193	4.37176	3.82627	3.41727	3.23617	3.29452	3.08347	3.2564	3.3554	3.29291	3.58872	3.56428	3.89593	3.86992	3.76078	3.653	3.68335	3.71512	3.84706	3.90613	4.24949	4.05543	3.98797	4.06596	4.03298	4.15615	4.34334	4.22061	4.44623	4.61668	4.54084	4.78907	4.88546	4.58753	4.66529	4.41857	4.58238
162	4.1015	3.96468	4.36319	5.09413	5.14285	5.8479	7.35885	8.13529	8.55173	8.54291	8.32111	7.38133	6.37123	5.26413	4.5483	4.03336	3.80907	4.0709	3.79114	4.20399	4.29861	4.19943	4.72024	4.72633	5.05011	5.14046	4.76904	4.53614	4.59057	4.35486	4.73733	4.51675	5.06036	4.75498	4.87405	5.02631	5.06475	5.45843	5.60647	5.59768	5.95601	6.07544	6.04898	6.18614	6.22082	6.07169	5.94414	5.60172	5.84342
163	4.34207	4.60953	4.87952	5.64446	5.58481	6.27056	7.61957	8.33958	8.87124	8.91437	8.67556	7.67652	6.71191	5.93996	5.25916	4.74562	4.36288	4.29205	4.19444	3.96093	4.06096	3.88031	3.93344	4.11292	4.44814	4.72878	4.67327	4.66916	4.90146	4.99766	5.39717	5.53032	6.09406	5.84455	5.5575	5.44594	5.27414	5.26389	5.17238	4.93322	5.15007	5.35435	5.33215	5.81588	5.98613	5.7459	5.84223	5.73518	5.77835
164	3.72123	3.82436	3.95386	5.00581	4.86935	5.5171	6.82024	7.40315	7.77608	8.18701	7.82063	6.60113	5.50256	4.54998	3.94838	3.64994	3.46786	3.43896	3.17998	3.12571	3.11079	2.91372	3.14434	3.31548	3.62743	3.74108	3.61507	3.70283	3.72514	3.78317	4.06156	4.16943	4.5155	4.18421	3.92278	4.23663	3.89839	4.15311	4.03684	3.90754	4.15973	4.61963	4.45901	4.93017	4.97376	4.47814	4.66667	4.4334	4.42914
165	3.26678	3.50438	3.9067	4.655	4.76655	5.42761	6.87414	7.58429	7.93031	8.00349	7.59825	6.6494	5.64917	4.42001	3.72943	3.41202	3.13916	3.11035	2.83478	2.91605	2.80051	2.63234	2.86388	3.13358	3.31665	3.32381	3.31928	3.21309	3.39272	3.45767	3.8083	3.90567	4.17727	3.90993	3.69293	3.77779	3.5675	3.79663	3.73128	3.72412	3.93076	4.20494	4.15495	4.61411	4.56995	4.21595	4.22472	4.0959	4.03789
166	2.46715	2.67817	2.78291	3.64228	3.95324	4.7037	6.29226	6.73689	7.21863	7.57771	6.8339	5.84375	4.29786	2.96257	2.49429	2.18086	2.01614	2.03013	1.89445	1.92852	1.92181	1.833	1.95876	2.03048	2.19893	2.18915	2.16867	2.12285	2.20193	2.23083	2.37816	2.48361	2.64198	2.51975	2.43581	2.44086	2.38401	2.44127	2.46481	2.41767	2.58247	2.72504	2.64141	2.85791	2.85983	2.75114	2.69064	2.67033	2.66128
167	2.28311	2.50978	2.79593	3.69374	3.86855	4.64706	6.2836	6.8096	7.41537	7.48125	6.68432	5.73512	4.46311	2.98036	2.41165	2.19086	1.96305	1.96651	1.82418	1.86676	1.80061	1.72521	1.84757	1.96978	2.13401	2.10352	2.08073	2.01906	2.15646	2.19382	2.35884	2.46074	2.63527	2.44744	2.34578	2.35866	2.3039	2.4059	2.39076	2.36271	2.54211	2.6596	2.6797	2.93523	2.86735	2.70531	2.63574	2.57815	2.58844
168	2.20279	2.55949	2.73583	3.48788	3.84048	4.72543	6.35209	6.88803	7.34151	7.58732	6.84761	5.81717	4.27844	2.77731	2.30679	2.05568	1.84558	1.82897	1.7377	1.69306	1.65371	1.55329	1.67248	1.75252	1.84988	1.83727	1.87941	1.82787	1.92454	2.01937	2.16669	2.28942	2.37883	2.23181	2.16135	2.10606	2.05917	2.08564	2.11285	2.08801	2.27833	2.363	2.38261	2.5313	2.48431	2.42927	2.3473	2.27865	2.32015
169	2.18575	2.50059	2.67886	3.52756	3.71624	4.53167	6.25645	6.54022	7.15916	7.4249	6.66018	5.62007	4.10123	2.6762	2.17166	1.94151	1.78802	1.72415	1.59798	1.60008	1.53544	1.48891	1.594	1.69883	1.80431	1.77524	1.79347	1.74914	1.8636	1.89962	2.01362	2.15256	2.22265	2.12656	2.00486	1.98168	1.97242	2.00716	2.03773	1.99026	2.1948	2.3109	2.34315	2.48674	2.46553	2.35026	2.25996	2.18782	2.1994
170	2.56124	2.89825	3.024	3.85786	4.14231	4.85184	6.22346	6.96897	7.4507	7.51171	6.71887	5.97981	4.62804	3.04105	2.63092	2.36862	2.11576	2.07333	1.91185	1.87413	1.73716	1.63278	1.75586	1.89321	1.97557	1.99705	2.05179	2.0606	2.20459	2.26932	2.45281	2.57593	2.61323	2.51111	2.34585	2.34174	2.20959	2.27285	2.23925	2.25294	2.37364	2.52892	2.56681	2.67039	2.71391	2.62642	2.49869	2.5202	2.42276
171	2.77347	3.02075	3.28117	4.08318	4.34504	4.86554	6.55611	7.02182	7.4957	7.88869	7.25619	6.14985	4.83323	3.39767	2.84872	2.62408	2.38455	2.35467	2.13301	2.1024	1.88457	1.82486	1.97512	2.17669	2.2823	2.29947	2.34076	2.3127	2.47065	2.49879	2.72083	2.85362	2.97189	2.7515	2.60882	2.61046	2.48874	2.61449	2.57867	2.59776	2.73704	2.97166	3.04462	3.31635	3.24673	3.07236	2.94323	2.9378	2.76539
172	2.77779	2.97279	3.3212	4.03961	4.16586	4.94489	6.55104	7.01713	7.46688	7.92067	7.01786	6.12941	4.76707	3.3324	2.82743	2.57136	2.29505	2.30423	2.13234	2.10308	2.00935	1.82927	1.96981	2.19112	2.34759	2.33366	2.43931	2.29398	2.5241	2.50753	2.71288	2.89758	3.01746	2.81699	2.6834	2.70946	2.59926	2.72457	2.70443	2.71623	2.8333	2.99182	3.04016	3.28313	3.29061	3.08193	3.02661	2.971	2.9525
173	3.40139	3.5185	3.91531	4.81492	5.02919	5.53238	7.01732	7.60192	7.97427	8.23868	7.49954	6.58588	5.53044	4.01578	3.49949	3.31407	2.9232	2.86935	2.57556	2.47893	2.19718	2.03899	2.17123	2.45566	2.50378	2.63623	2.74798	2.68683	3.04948	3.07552	3.39397	3.57746	3.67236	3.43456	3.15896	3.1587	2.88206	3.034	2.88674	2.86027	2.94106	3.08446	3.18337	3.43106	3.44004	3.35753	3.20027	3.28608	3.17217
174	3.16244	3.28979	3.71682	4.41304	4.59381	5.18496	6.72607	7.14471	7.61282	7.88646	7.18552	6.41551	5.15481	3.72054	3.24858	2.94892	2.64917	2.67852	2.44355	2.42044	2.16852	2.07256	2.23311	2.45824	2.5505	2.67376	2.66573	2.60217	2.85556	2.86847	3.12332	3.20537	3.38046	3.08201	2.90364	2.97917	2.8285	2.98913	2.95474	2.89155	3.03782	3.26349	3.39897	3.52209	3.51378	3.42308	3.26258	3.16719	3.07117
175	4.51778	4.51983	5.00638	5.98762	5.79258	6.50348	7.65445	8.6052	9.16404	9.20614	8.71192	7.36173	6.603	5.35079	4.84645	4.55033	4.11444	4.04641	3.6043	3.67368	3.43105	3.40264	3.55745	3.83806	3.98939	4.26365	4.28371	4.05044	4.42727	4.36981	4.7198	4.99778	5.10222	4.71593	4.50018	4.6678	4.38095	4.68331	4.64555	4.70335	4.80188	5.18107	5.29405	5.67737	5.59109	5.29359	5.08716	4.77697	4.71521
176	3.72964	4.08937	4.42823	5.08848	5.21526	5.76282	7.05638	7.76605	8.11619	8.30502	7.61032	6.70218	5.49528	4.56241	4.14484	3.89297	3.41511	3.40951	3.15166	3.15729	2.98287	2.86707	3.11033	3.34293	3.56076	3.65569	3.63856	3.56424	3.72185	3.81305	3.94402	4.12742	4.31287	4.15631	3.95537	4.0001	3.83845	3.93954	4.03966	3.96451	4.04713	4.30694	4.22264	4.53111	4.51988	4.36727	4.3183	4.31713	4.14953
177	4.3334	4.53741	4.7018	5.75531	5.51114	6.23258	7.58294	8.09935	8.52952	8.89506	8.21159	7.03626	5.94362	5.10552	4.58569	4.28901	3.92928	4.13022	3.63683	3.85044	3.72962	3.50872	3.80112	4.23142	4.4486	4.58729	4.51347	4.38425	4.35526	4.36959	4.57474	4.68622	4.93586	4.85611	4.5984	4.76645	4.71821	4.95897	5.01361	4.8299	5.11961	5.34765	5.22413	5.60453	5.82042	5.43947	5.42034	5.17046	5.30368
178	4.76474	5.03399	5.10985	6.16177	5.97902	6.66719	8.19302	8.82678	9.14191	9.57816	8.97956	7.62103	6.66318	5.76305	5.30672	4.82586	4.40811	4.38606	3.74546	4.32135	4.25895	3.88686	4.3426	4.56183	4.8229	5.0637	4.87047	4.83827	4.90201	5.03006	5.13729	5.65631	5.95243	5.78188	5.25974	5.4389	5.17925	5.39875	5.51168	5.36477	5.49095	5.73955	5.78585	6.23894	6.33469	5.92354	5.90301	5.49537	6.04109
179	3.53017	3.73704	4.069	4.93148	4.89516	5.53883	6.87527	7.34628	7.87553	8.34296	7.75173	6.91174	5.5028	4.23723	3.84232	3.45348	3.18725	3.23269	2.87682	3.10049	3.00033	2.80336	3.07231	3.27717	3.50837	3.53934	3.52055	3.36403	3.59304	3.51533	3.83036	4.03464	4.17726	4.0271	3.89024	3.90645	3.67335	3.89092	3.87912	3.82613	4.07166	4.30361	4.21933	4.26419	4.59714	4.32823	4.21247	4.2161	4.11527
180	2.73818	2.98823	3.16488	4.0505	4.36612	5.01353	6.58112	7.12146	7.57077	7.69043	7.07377	5.99797	4.77697	3.31501	2.8131	2.53763	2.32559	2.30984	2.21213	2.16864	2.22425	2.09168	2.21839	2.26501	2.48014	2.53032	2.5112	2.45764	2.54314	2.60681	2.74319	2.8652	2.99416	2.94921	2.79271	2.79711	2.73953	2.81209	2.81087	2.74774	2.94878	3.05723	2.96184	3.20314	3.20504	3.12557	3.06627	3.01966	3.05483
181	2.96676	3.2691	3.50942	4.3152	4.50081	5.16612	6.64276	7.21979	7.59223	7.71369	7.11553	6.2528	5.08847	3.65705	3.20998	3.03546	2.75048	2.73385	2.521	2.58561	2.61699	2.52258	2.64631	2.7545	2.96757	3.01289	2.98991	2.96041	3.04061	3.1565	3.25754	3.32574	3.53259	3.3908	3.32423	3.315	3.25793	3.3056	3.33599	3.18584	3.41276	3.40826	3.34675	3.56056	3.63727	3.51842	3.56794	3.59219	3.67422
182	2.73283	2.98616	3.12006	4.00862	4.31019	4.92772	6.5319	7.07895	7.54559	7.75029	7.04804	6.04435	4.72995	3.40253	2.82615	2.63518	2.41511	2.3511	2.24914	2.20825	2.27061	2.18285	2.29353	2.36375	2.53803	2.56776	2.52736	2.56179	2.58518	2.71236	2.84064	2.97618	3.16332	2.99018	2.9019	2.86581	2.82055	2.80704	2.8374	2.73112	2.91268	2.98778	2.89267	3.10941	3.14743	3.04423	3.06327	3.11472	3.13183
183	2.59908	2.84664	3.07374	3.9336	4.15821	4.77005	6.42687	6.98624	7.38999	7.50684	6.91097	5.94633	4.6921	3.2713	2.74544	2.56609	2.32153	2.27624	2.15394	2.10827	2.12482	2.01852	2.1231	2.21479	2.48646	2.44143	2.39098	2.45618	2.51594	2.60869	2.70493	2.90451	3.12347	2.94056	2.79506	2.7987	2.69215	2.69927	2.70055	2.57256	2.77451	2.85862	2.82999	2.9969	3.02668	2.96656	2.94972	2.98546	2.98556
184	3.55187	3.85313	4.21666	4.93943	4.98837	5.59474	6.94353	7.78502	8.35019	8.20824	7.83315	6.68074	5.88243	4.69808	4.20256	3.84261	3.56949	3.56367	3.25371	3.27293	3.36643	3.1287	3.28253	3.4135	3.71027	3.94092	3.85388	3.86465	3.9671	4.08897	4.29431	4.35073	4.73285	4.65461	4.35113	4.56744	4.41603	4.35127	4.31499	4.01711	4.26943	4.32377	4.25686	4.6036	4.76829	4.53931	4.66635	4.68712	4.86707
185	2.97912	3.14453	3.28558	3.90254	4.42101	5.10569	6.4767	7.13114	7.80286	7.81973	7.3076	6.28439	5.167	3.7915	3.16105	2.81515	2.54833	2.74387	2.57197	2.75418	2.82895	2.78864	3.1096	3.11229	3.32281	3.2682	3.16631	2.96057	2.97623	2.94221	3.13544	3.21118	3.39163	3.25573	3.19912	3.33694	3.31916	3.53427	3.64742	3.61453	3.89804	4.06366	4.03246	4.24396	4.22288	3.98966	3.8661	3.78588	3.7896
186	2.51544	2.70248	2.91417	3.66054	4.0987	4.72812	6.19605	6.70396	7.21625	7.43599	6.9084	5.95567	4.69441	3.35283	2.64545	2.33594	2.14999	2.07834	1.98852	1.91666	2.01489	1.93256	2.02271	2.05487	2.26334	2.22061	2.23048	2.23951	2.35963	2.44159	2.60934	2.76056	2.90315	2.74877	2.67498	2.6105	2.4666	2.51965	2.53461	2.41631	2.61188	2.72617	2.71252	2.90166	2.96172	2.79749	2.81442	2.79235	2.79937
187	2.03566	2.35059	2.43465	3.26598	3.78282	4.59949	6.18847	6.55989	7.06954	7.4323	6.78622	5.71801	4.28032	2.77363	2.11696	1.90948	1.72438	1.69089	1.59953	1.63497	1.71956	1.7002	1.79449	1.7705	1.92576	1.87911	1.82111	1.82048	1.86564	1.92786	2.07219	2.23607	2.32864	2.23394	2.12305	2.10046	2.08543	2.10173	2.09211	2.04641	2.23903	2.25055	2.2458	2.37225	2.36437	2.28875	2.27082	2.25935	2.36104
188	2.24425	2.44098	2.52041	3.35056	3.79697	4.54577	6.12081	6.40144	7.00743	7.1969	6.47133	5.57037	4.26356	2.79587	2.14627	1.92966	1.79184	1.68839	1.65258	1.60025	1.6699	1.72555	1.81574	1.76866	1.94973	1.86003	1.78001	1.80176	1.87919	1.90824	2.08306	2.32888	2.42575	2.31531	2.14889	2.12044	2.01174	2.00918	2.09891	2.00863	2.21987	2.29589	2.29347	2.38162	2.36749	2.28906	2.26337	2.31946	2.3705
189	2.22359	2.46148	2.54659	3.33811	3.62693	4.33607	6.15774	6.35466	6.94454	7.2636	6.61981	5.58771	4.24208	2.80644	2.21991	1.96058	1.79676	1.75684	1.58979	1.60465	1.58723	1.50728	1.56919	1.67215	1.86853	1.88616	1.85366	1.82276	1.99165	2.03389	2.17951	2.33064	2.50355	2.36236	2.22794	2.2117	2.09321	2.16588	2.14553	2.03782	2.24088	2.38698	2.3287	2.5614	2.57484	2.40013	2.4323	2.40413	2.48026
190	2.02566	2.30111	2.44153	3.14752	3.52889	4.35669	6.19099	6.43536	6.99231	7.27951	6.62166	5.63341	4.25082	2.75773	2.14863	1.94254	1.73149	1.66564	1.45345	1.43086	1.4048	1.37667	1.42905	1.46964	1.68999	1.6993	1.73366	1.69804	1.8986	1.94253	2.11491	2.32915	2.41363	2.27899	2.09955	2.11198	1.99325	2.00293	1.95278	1.8816	2.05374	2.16584	2.19645	2.39217	2.38533	2.23492	2.24279	2.20692	2.29861
191	2.29906	2.37124	2.59471	3.40082	3.65995	4.44066	6.21598	6.33531	7.04779	7.29644	6.68945	5.64536	4.32036	2.82536	2.24743	1.99771	1.7961	1.67573	1.51011	1.42207	1.49367	1.35149	1.4136	1.48014	1.71028	1.7641	1.7442	1.78229	1.91965	1.99254	2.15873	2.30909	2.48925	2.34093	2.19055	2.16465	2.03688	2.10305	2.0431	1.92613	2.08415	2.20013	2.21252	2.42305	2.44075	2.29056	2.3063	2.25231	2.32028
192	2.00486	2.17805	2.36362	3.19439	3.42197	4.30533	5.96368	6.6262	7.21806	7.24942	6.68548	5.6214	4.0518	2.4913	1.90492	1.73337	1.54539	1.47134	1.29839	1.24293	1.25294	1.14577	1.19495	1.26511	1.3901	1.4298	1.47793	1.52053	1.6171	1.70398	1.83753	1.99003	2.09972	1.94487	1.81272	1.78254	1.69033	1.6531	1.63684	1.60049	1.69627	1.79083	1.84522	2.02346	1.96957	1.89292	1.85991	1.84692	1.94174
193	2.33807	2.63961	2.70581	3.71676	3.74153	4.49619	6.22232	6.65269	7.11421	7.36803	6.59101	5.78051	4.3296	2.84675	2.30924	2.1132	1.90892	1.7792	1.529	1.4078	1.36799	1.22867	1.20526	1.33736	1.44906	1.57494	1.67647	1.76564	1.9628	2.09791	2.3087	2.47534	2.50821	2.44031	2.18401	2.1178	1.93128	1.89038	1.80507	1.70671	1.82053	1.90614	1.98292	2.1741	2.18985	2.08221	2.07574	2.14322	2.14354
194	2.50557	2.8457	3.12465	3.93816	4.14065	4.88555	6.57326	6.93748	7.45229	7.80581	7.0982	5.98575	4.68971	3.23597	2.66214	2.47752	2.24146	2.0168	1.79442	1.5753	1.54735	1.3572	1.35843	1.49675	1.69717	1.83822	1.91426	2.03877	2.29144	2.38112	2.68431	2.87821	3.0098	2.76557	2.52196	2.47623	2.24268	2.19863	2.11611	1.98816	2.15395	2.25655	2.30677	2.57182	2.58101	2.45418	2.45409	2.5326	2.53616
195	2.8713	3.16455	3.51577	4.58321	4.58619	5.2525	6.78854	7.34125	7.60696	7.8967	7.15349	6.13906	4.99422	3.55477	2.9723	2.88069	2.51299	2.26423	1.95834	1.69281	1.70701	1.49509	1.42368	1.55183	1.67262	1.89255	2.04349	2.16708	2.50333	2.76889	3.01714	3.34377	3.36895	3.19505	2.86872	2.69154	2.3884	2.25658	2.11755	1.95407	2.10349	2.13068	2.19306	2.42466	2.51275	2.41434	2.44949	2.64913	2.57375
196	2.77198	3.06546	3.41263	4.36497	4.36437	5.19278	6.72504	7.36294	7.53843	7.78711	7.33257	6.12043	4.81562	3.52683	2.92832	2.82276	2.4556	2.25767	1.92302	1.76136	1.67456	1.46882	1.46573	1.66786	1.73659	1.87197	2.05177	2.1812	2.46045	2.60225	2.89123	3.1228	3.14797	2.91082	2.72317	2.57968	2.30152	2.25976	2.07065	1.98467	2.0727	2.21508	2.30009	2.4765	2.48715	2.43903	2.40412	2.52558	2.44467
197	2.92809	3.26527	3.48052	4.50231	4.64036	5.34224	6.77244	7.49598	7.75003	8.03144	7.28563	6.25292	5.17607	3.57222	3.03038	2.76218	2.48684	2.34525	1.97431	1.82293	1.65804	1.495	1.53134	1.75666	1.8279	1.97027	2.07623	2.17309	2.4777	2.64239	2.90976	3.11641	3.19471	2.96794	2.65152	2.57143	2.29512	2.34128	2.17951	2.17405	2.25085	2.49841	2.56727	2.88573	2.78014	2.6947	2.60299	2.64425	2.485
198	2.30462	2.55086	2.70988	3.54397	3.82348	4.74352	6.20785	6.80716	7.2975	7.33322	7.00191	5.77913	4.60108	2.85476	2.3096	2.13053	1.86751	1.83997	1.6952	1.64574	1.59007	1.50708	1.51885	1.62662	1.82495	1.89701	1.89008	1.95373	2.0624	2.16808	2.34123	2.43822	2.58406	2.53317	2.38473	2.33501	2.18059	2.16073	2.12496	2.06112	2.18192	2.29045	2.35234	2.47197	2.4903	2.44418	2.4213	2.46213	2.47187
199	2.1917	2.39364	2.4244	3.34009	3.57968	4.38156	6.22284	6.55167	7.2792	7.48447	6.72144	5.71557	4.11216	2.53677	2.03879	1.80687	1.65692	1.59339	1.48713	1.41559	1.39403	1.34764	1.38864	1.45401	1.58499	1.60313	1.63067	1.65506	1.74915	1.82218	1.98009	2.09355	2.18541	2.09498	1.95602	1.88688	1.83662	1.79828	1.82644	1.75004	1.88148	1.98032	1.98521	2.12547	2.13762	2.06409	2.03916	2.01031	2.09873
200	2.08364	2.28125	2.54505	3.3775	3.62373	4.3775	6.11194	6.54081	7.10133	7.25067	6.69666	5.60101	4.21338	2.58724	2.04095	1.84348	1.69909	1.60025	1.45614	1.40385	1.37753	1.33596	1.36628	1.45964	1.61565	1.62319	1.65859	1.68981	1.78106	1.8521	2.02163	2.1216	2.25506	2.17088	1.99814	1.93884	1.85504	1.83121	1.82581	1.75277	1.8881	1.9706	2.00948	2.1332	2.12092	2.08412	2.05452	2.07291	2.13507
201	2.3737	2.4329	2.67889	3.47375	3.7854	4.41724	6.35508	6.4871	7.28161	7.23426	6.72995	5.78663	4.31988	2.80439	2.20144	1.98068	1.83685	1.76577	1.64665	1.57632	1.61283	1.45723	1.56489	1.62689	1.7859	1.79383	1.82561	1.84785	1.97893	2.02782	2.22817	2.33268	2.46731	2.35742	2.19925	2.16854	2.05445	2.04744	2.05618	1.98917	2.11272	2.25831	2.25788	2.40221	2.44766	2.30167	2.33297	2.34138	2.36109
202	2.38109	2.6432	2.89391	3.68002	3.88535	4.71865	6.17239	6.62341	7.10966	7.35552	6.8341	5.82211	4.66892	3.27264	2.61372	2.39291	2.17896	2.05691	1.86062	1.87228	1.92793	1.7944	1.88337	1.9363	2.17342	2.24462	2.19927	2.24972	2.34983	2.43508	2.61441	2.80757	2.98603	2.83484	2.6397	2.66835	2.47092	2.51284	2.49389	2.35071	2.51569	2.62762	2.60012	2.80514	2.84224	2.75182	2.75501	2.79309	2.87482
203	2.80297	2.86942	3.10738	3.88427	4.18179	4.82376	6.46947	7.12637	7.70354	7.6618	7.15323	6.18512	4.91659	3.60936	3.05002	2.71337	2.47206	2.45622	2.23943	2.2568	2.37015	2.19364	2.31658	2.33766	2.62358	2.66143	2.62094	2.69026	2.796	2.88128	3.05964	3.23685	3.48891	3.40445	3.11334	3.18272	3.00453	2.99162	3.01016	2.78827	3.0131	3.10371	3.01378	3.31482	3.41508	3.22429	3.37102	3.43629	3.43302
204	2.97203	3.15499	3.3697	4.2117	4.40102	5.03735	6.64702	7.14374	7.6341	7.94891	7.36223	6.21832	5.09666	4.00534	3.37994	3.15305	2.86262	2.82796	2.54162	2.63356	2.74755	2.66352	2.79386	2.79786	3.11818	3.1561	3.02967	3.13578	3.12965	3.40271	3.50995	3.64706	3.88048	3.8381	3.64518	3.63041	3.4739	3.50496	3.57507	3.29366	3.64821	3.74741	3.54031	3.83934	3.96013	3.71179	3.92038	3.83185	3.95103
205	3.64085	3.79138	3.99172	4.72679	4.94939	5.39665	6.83804	7.67212	7.87072	7.85581	7.52671	6.50461	5.65053	4.59774	4.10207	3.7664	3.45269	3.51887	3.20834	3.42629	3.63141	3.52493	3.67783	3.71924	3.91396	4.10246	3.85728	4.05961	3.95629	4.15768	4.23379	4.34518	4.59831	4.5445	4.4193	4.38191	4.38675	4.463	4.51465	4.16874	4.55349	4.52773	4.47107	4.6991	4.77177	4.65637	4.82436	4.76052	5.02639
206	4.52359	4.43809	4.90706	5.50824	5.32966	6.00591	7.30032	7.82047	8.12222	8.39332	7.82364	7.12348	6.17237	5.72767	5.13564	4.76001	4.54163	4.62076	4.06855	4.63925	4.83191	4.95443	4.98878	5.21279	5.36907	5.83944	5.27885	5.46081	5.39721	5.47859	5.49092	5.73758	6.1805	6.20436	5.75284	6.02546	5.93437	5.89846	6.09533	5.44158	6.12904	5.97098	5.64295	6.09715	6.27203	5.99745	6.4827	6.41208	6.80522
207	3.8438	4.20976	4.22006	5.06704	4.89756	5.42195	7.04147	7.72519	8.00237	7.8955	7.63418	6.78104	5.78494	4.97495	4.37712	4.05443	3.93264	4.10066	3.96067	4.03029	4.44921	4.20618	4.48655	4.4555	4.7223	5.01161	4.68068	4.7906	4.58582	4.72397	4.7694	4.85632	5.25083	5.35494	5.2479	5.34993	5.24637	5.30953	5.40224	4.99423	5.34809	5.37352	5.12049	5.6083	5.68864	5.60267	5.61534	5.57711	6.03974
208	3.28528	3.79352	4.09732	4.84209	5.07192	5.5543	6.98212	7.6069	8.06322	8.12584	7.79961	6.82633	5.6935	4.6428	3.97126	3.77221	3.37255	3.25392	2.85995	2.74579	2.68529	2.49348	2.62081	2.72798	3.06526	3.15158	3.24232	3.33651	3.57576	3.79032	4.06035	4.27909	4.64002	4.36195	3.99154	4.05564	3.72355	3.7256	3.52137	3.37291	3.54093	3.76505	3.66402	4.10421	4.17321	4.0511	3.99122	4.13637	4.09686
209	2.44376	2.81574	2.97196	3.67846	3.99535	4.75571	6.37053	6.68151	7.16631	7.37705	6.92955	5.98921	4.67069	3.14281	2.55899	2.37541	2.14867	2.06169	1.97343	1.87325	1.99723	1.88486	1.96724	1.95696	2.20436	2.21134	2.17232	2.22453	2.27599	2.38515	2.51166	2.70048	2.91715	2.76611	2.61568	2.62478	2.49401	2.4714	2.45532	2.31385	2.51227	2.54436	2.44444	2.68619	2.73458	2.64185	2.70159	2.67751	2.78337
210	2.12195	2.68438	2.79537	3.66	3.95997	4.65458	6.1677	6.89732	7.0415	7.38877	6.86857	5.64127	4.32563	2.69154	2.25658	2.1023	1.87851	1.82868	1.6812	1.68965	1.66026	1.58199	1.6521	1.74327	1.8865	1.88056	1.86974	1.93582	2.03648	2.11634	2.25025	2.39966	2.50086	2.41402	2.28828	2.23158	2.16844	2.14393	2.06347	2.06163	2.16233	2.22134	2.21499	2.33174	2.32469	2.31168	2.28434	2.32444	2.40304
211	2.05425	2.45384	2.5408	3.3474	3.66706	4.60063	6.16343	6.68198	7.12945	7.27674	6.67056	5.69742	4.20115	2.58251	2.07172	1.89373	1.73826	1.64592	1.58594	1.48203	1.52197	1.41069	1.46263	1.50991	1.6558	1.64348	1.67076	1.69962	1.76885	1.85262	2.01135	2.14299	2.24962	2.11682	1.98595	1.96625	1.88266	1.86179	1.8529	1.75903	1.92499	1.95716	1.94924	2.09715	2.09015	2.06238	2.0272	2.06119	2.10115
212	1.99926	2.56045	2.65492	3.40353	3.78999	4.58519	6.23247	6.84645	7.21685	7.27366	6.61604	5.5527	4.28979	2.55658	2.10088	1.945	1.74416	1.66521	1.59118	1.52277	1.5261	1.42892	1.50414	1.59545	1.71515	1.70672	1.69306	1.72945	1.85418	1.89926	2.05176	2.1951	2.30407	2.20444	2.05706	2.00846	1.96202	1.92983	1.91444	1.84586	2.01294	2.06131	2.04065	2.19319	2.17127	2.14176	2.12081	2.14822	2.18554
213	2.75904	3.11371	3.39506	4.29826	4.45524	5.0628	6.53972	6.98909	7.54838	7.66794	6.98341	6.12983	4.86161	3.39806	2.94649	2.75082	2.47241	2.39203	2.13512	2.07538	1.96883	1.80602	1.88692	2.02618	2.14258	2.21944	2.32293	2.36989	2.60055	2.7578	2.93026	3.11883	3.21395	3.02485	2.81954	2.74606	2.52924	2.58111	2.52529	2.3911	2.5337	2.64317	2.66442	2.82365	2.89672	2.8496	2.7969	2.8705	2.79031
214	3.3134	3.76868	4.1631	4.7797	5.04408	5.73914	7.17618	7.90531	8.28726	8.38927	7.76934	6.58313	5.38827	3.97196	3.53487	3.24983	2.96779	2.91991	2.45602	2.47496	2.32953	2.07697	2.15675	2.4514	2.72875	2.94579	2.89417	2.9165	3.15749	3.19467	3.45259	3.63196	3.7968	3.53709	3.37459	3.40931	3.14158	3.3335	3.12678	2.98016	3.14556	3.34942	3.1895	3.61243	3.70982	3.48935	3.54704	3.4845	3.47415
215	3.60994	4.10796	4.49814	5.47927	5.43263	6.12162	7.48318	8.02514	8.45027	8.41427	7.78153	6.67378	5.56447	4.42568	3.91292	3.70743	3.31978	3.23098	2.77843	2.66155	2.52294	2.32246	2.3216	2.54982	2.72327	2.92948	3.10417	3.12284	3.52685	3.65454	3.91235	4.17712	4.25593	3.91414	3.78796	3.64585	3.33654	3.3984	3.24673	3.07725	3.14378	3.34701	3.47683	3.70867	3.81254	3.79376	3.50362	3.5899	3.57871
216	4.01863	4.22504	4.67331	5.40105	5.42233	6.06917	7.18304	8.01668	8.42806	8.46228	7.95442	6.86731	6.11785	4.97995	4.25635	4.14754	3.59962	3.50095	3.16588	3.03076	2.83268	2.52711	2.67715	2.96556	3.10841	3.2837	3.41056	3.48425	3.85095	4.00486	4.29912	4.65789	4.6402	4.36561	4.04659	4.10074	3.75984	3.84361	3.62399	3.57293	3.64348	3.90754	3.97235	4.27379	4.29294	4.08047	4.01623	3.97537	3.97592
217	3.71745	4.00297	4.40768	5.33734	5.34709	5.87216	7.255	7.8294	8.23611	8.34616	7.63311	6.68103	5.48301	4.54029	4.03785	3.84554	3.41181	3.31683	3.0533	2.92656	2.84496	2.64901	2.73099	2.90369	3.15775	3.31505	3.40183	3.41229	3.64236	3.76197	4.05641	4.25522	4.38206	4.15971	3.93288	3.95986	3.73073	3.77639	3.7489	3.49898	3.64852	3.98778	3.92493	4.24271	4.23799	4.09512	4.11324	3.84954	3.90219
218	3.58603	3.9013	4.25192	5.06185	5.19573	5.83486	7.0384	7.86827	8.21805	8.28084	7.79149	6.70988	5.82689	4.48729	3.95226	3.8277	3.39112	3.2725	2.96891	2.88467	2.85204	2.66013	2.7344	2.8499	3.11539	3.25237	3.32809	3.41378	3.63701	3.77009	3.99881	4.35947	4.47198	4.20711	3.893	3.8877	3.72145	3.70443	3.54857	3.40938	3.58531	3.66631	3.53606	3.88666	4.00441	3.86417	4.02199	4.01025	4.04425
219	2.75782	3.30839	3.31198	4.2182	4.4484	4.98372	6.44814	7.0747	7.37158	7.54231	7.07332	6.02662	4.83269	3.3021	2.87711	2.76675	2.52464	2.42339	2.21215	2.15013	2.2145	2.05996	2.07581	2.12895	2.30102	2.43792	2.44127	2.50912	2.59317	2.81231	2.91116	3.0658	3.09938	3.10205	2.95587	2.78544	2.68604	2.65226	2.65117	2.48066	2.60451	2.65839	2.61699	2.74878	2.84908	2.82599	2.79888	2.83296	2.92923
220	2.50826	2.95059	3.11551	3.96611	4.063	4.87022	6.36339	7.11453	7.38781	7.62196	6.8658	5.80626	4.72093	3.12191	2.64591	2.50613	2.27906	2.17622	2.07345	1.95853	2.016	1.86027	1.91447	1.97575	2.13374	2.16706	2.18175	2.28188	2.36881	2.50851	2.61525	2.81249	2.91855	2.8236	2.66419	2.62936	2.51651	2.4787	2.4261	2.28749	2.43401	2.46568	2.41245	2.59259	2.6335	2.62051	2.63381	2.69735	2.72496
221	2.54075	2.98408	3.09237	3.7854	4.09286	4.71095	6.27609	6.8621	7.2165	7.32839	6.77031	5.87147	4.65829	3.0873	2.62784	2.47677	2.2532	2.12413	2.0693	1.94656	2.00104	1.84471	1.89755	1.96727	2.14946	2.21414	2.16102	2.274	2.37875	2.49832	2.64646	2.76075	2.87982	2.83565	2.65239	2.60416	2.52729	2.40686	2.38103	2.22891	2.37681	2.44366	2.423	2.56649	2.6025	2.63386	2.61939	2.64778	2.71976
222	2.86185	3.21856	3.37117	4.31929	4.43058	5.07889	6.50717	7.19148	7.52597	7.63856	7.29383	6.11531	5.00775	3.64857	3.04785	2.94026	2.6735	2.58259	2.41113	2.33145	2.41829	2.35667	2.41695	2.37986	2.67815	2.73358	2.66581	2.7922	2.84857	3.03648	3.20766	3.31846	3.49371	3.37309	3.19179	3.22881	3.01443	3.04362	3.00754	2.7858	3.0176	3.08879	2.92627	3.10985	3.25165	3.1753	3.26825	3.36189	3.47341
223	3.02308	3.33811	3.66233	4.47389	4.77266	5.25764	6.58681	7.24017	7.4978	7.60187	7.08154	6.09888	5.13522	3.90378	3.33807	3.18801	2.91047	2.70982	2.59107	2.48157	2.60219	2.43574	2.55603	2.5691	2.86595	2.99933	2.78443	2.98948	3.09651	3.21876	3.42569	3.5695	3.73745	3.71834	3.50103	3.42323	3.32814	3.17366	3.12612	2.85123	3.0547	3.10649	2.98864	3.18568	3.3217	3.32344	3.40656	3.35184	3.55532
224	5.2931	5.52255	5.99022	7.00428	6.85681	7.27904	8.19274	9.16641	9.30041	9.40658	9.06889	8.11215	7.56879	6.97675	6.21575	6.00715	5.5186	5.37555	4.89454	5.22483	5.5138	5.4247	5.47198	5.30932	5.8244	6.064	5.75198	6.24338	6.11308	6.37012	6.68102	7.26788	7.49162	7.47464	6.87162	6.97482	6.82905	6.60884	6.51412	5.98942	6.38425	6.30628	5.92645	6.61724	6.71469	6.49636	6.68225	7.07671	7.5486
225	7.73653	8.03404	8.56245	9.81833	9.33067	9.31442	10.5776	10.8829	10.9464	11.1168	10.6111	10.2739	9.37009	9.51807	9.21947	8.89267	8.91476	8.17248	7.22229	8.49274	8.61923	9.0966	8.8954	8.48394	9.32135	9.88318	9.10685	9.47208	9.44784	9.90652	9.70738	10.6839	10.9915	10.9104	10.5445	10.48	10.5155	9.75061	9.83543	9.2462	9.54734	9.64811	9.12356	10.0351	10.0992	9.61392	10.3921	10.3806	10.9975
226	11.7142	13.3181	13.8941	14.7385	15.3813	14.5228	15.7793	16.5139	16.5161	16.8421	16.736	16.3887	15.9518	15.1258	14.8359	14.6469	13.8884	12.7855	12.4395	11.7365	12.1388	11.5355	11.3145	11.726	12.7037	13.2527	13.3018	13.9705	14.5093	15.607	15.7552	16.8246	16.4343	16.6162	16.0251	15.8052	15.7579	15.3926	14.5128	13.3384	14.2091	14.5066	13.9939	15.4577	15.8417	14.9026	16.0814	15.3295	16.1572
227	15.9842	16.7224	17.6029	18.2019	17.777	17.7159	19.6011	19.517	19.5418	19.837	20.3669	20.0839	20.0241	19.4388	20.0859	18.9943	18.4809	17.9859	18.6315	17.2438	17.2988	18.4797	17.4652	16.444	17.8157	19.0169	19.5331	19.5834	20.4079	20.6087	20.829	21.1406	20.9159	21.7026	21.5899	20.9992	21.0709	20.171	18.8769	19.1242	17.6957	17.4237	18.7062	19.1723	19.5573	20.2151	20.9244	21.4261	20.8406
228	15.3648	17.7351	17.079	18.1605	16.7545	16.4451	18.9905	19.4178	19.5499	19.9928	20.1471	20.0429	18.9055	18.8815	18.6553	17.7583	19.6116	18.8607	21.2683	20.0988	20.0983	19.428	20.005	20.3189	20.4356	21.0994	20.4134	20.7505	19.943	20.2391	20.4862	20.9046	21.9052	20.3433	20.4969	20.8954	21.6616	21.1717	20.6251	21.0318	21.1374	21.2285	21.5477	22.2627	21.8871	21.1893	21.3296	22.4497	22.0936
229	14.6481	14.9337	14.8159	15.7187	14.6282	14.7075	17.2422	18.2819	18.67	19.4085	20.5264	20.154	19.3183	18.2145	17.958	16.0136	16.4366	17.5344	18.4041	19.9244	20.9746	20.8592	20.8	21.7803	22.1488	21.4424	21.5067	19.3398	20.3992	18.7795	19.1143	19.1375	20.6438	19.9438	20.4033	21.5061	20.7926	21.8798	21.5802	22.7943	22.8143	22.684	23.8737	23.4174	23.0394	22.9139	23.3335	22.5986	23.3162
230	7.51431	8.70265	8.31176	10.2749	9.95274	10.1879	11.7202	12.3279	12.748	12.5046	11.8911	11.3229	10.8212	10.6569	9.28998	9.41667	8.71148	8.08043	9.31254	9.08156	10.8565	11.6623	12.1466	11.5667	11.8024	11.1069	10.1457	9.99407	9.84501	10.2652	10.5864	11.5935	11.7705	11.5684	11.6952	11.0627	11.2575	11.1901	11.6448	11.9054	12.9	12.9001	13.1983	13.2593	12.4057	12.0193	12.3525	11.5991	12.8851
231	5.36658	6.40361	6.58723	8.10653	7.24376	8.11614	9.71319	10.3816	10.6263	10.6244	10.6185	9.44611	8.88318	8.74782	7.87351	7.37932	6.53836	6.77169	6.38313	6.86088	7.75706	8.23536	8.66853	8.38139	9.14706	9.01283	8.03251	7.85378	7.72183	8.04065	8.57235	8.98243	9.68181	9.10998	8.67668	9.28406	9.18198	9.57518	9.61734	9.33722	10.5008	10.5178	9.8451	10.9657	10.6745	9.85866	10.3693	9.89012	10.332
232	3.72245	4.19648	4.49758	5.42055	5.53127	6.06034	7.72882	8.22091	8.74562	8.82142	8.25327	7.47011	6.58206	5.92736	4.92262	4.81454	3.98841	3.71462	3.37038	3.26702	3.81033	3.58156	3.85987	3.74586	4.17124	4.56538	4.20391	4.18562	4.59668	5.00479	5.59569	6.29053	6.46939	6.3075	5.64519	5.58238	4.95476	5.10474	4.85893	4.71281	5.01669	5.24921	5.37198	5.82251	6.08397	5.53893	5.8056	5.70048	5.84293
233	3.00577	3.29428	3.79018	4.69398	4.76162	5.47357	7.15931	7.26887	7.81701	8.17036	7.50639	6.72213	5.40831	4.52043	3.75	3.3985	3.02449	2.86461	2.53363	2.81993	3.16289	3.10901	3.33729	3.17744	3.69328	3.70633	3.18659	3.34905	3.49269	3.60793	4.01544	4.25233	4.63991	4.56068	3.94922	4.18663	3.73262	3.86045	4.21693	3.57854	4.41006	4.4122	3.94573	4.41575	4.65906	4.19104	4.53298	4.17312	4.49505
234	3.3368	3.76753	4.71648	5.29056	5.49243	6.34027	8.00113	8.39762	9.35882	9.5307	8.78028	7.62229	6.48057	5.90182	5.0066	4.8938	4.04657	3.62862	2.7335	3.57431	3.58209	3.14816	4.1387	3.7837	4.42189	4.7301	4.26237	4.40347	4.87513	5.05325	5.67346	6.37633	7.21909	6.71945	5.7155	5.84325	5.23874	5.76821	5.7525	5.79141	6.51104	7.38452	7.24506	7.72145	7.77909	6.78858	7.04646	6.08627	6.7645
235	2.62335	2.87498	3.12152	3.77687	4.17316	4.77304	6.46231	6.7701	7.40366	7.53081	6.93582	5.99622	4.78208	3.61612	3.00902	2.77384	2.6181	2.30363	2.10146	2.30947	2.62715	2.46736	2.62875	2.48333	3.0735	3.07632	2.66268	2.90807	2.77961	2.98912	3.18318	3.55832	3.94407	3.7858	3.38927	3.53429	3.30703	3.40066	3.54088	3.14646	3.53124	3.47832	3.28692	3.801	3.8825	3.54828	3.84207	3.65734	4.14712
236	1.98549	2.26568	2.39472	3.10491	3.48084	4.37586	6.20177	6.4896	7.12049	7.20765	6.60693	5.4542	4.14481	2.6135	2.06473	1.85134	1.63597	1.53067	1.35513	1.32005	1.36381	1.36404	1.3477	1.35326	1.55898	1.5955	1.55034	1.65103	1.80199	1.88635	2.01537	2.22891	2.34331	2.25051	1.99378	2.03199	1.89575	1.87416	1.80569	1.6743	1.84329	1.89857	1.91661	2.08175	2.09792	1.99359	2.06913	2.07479	2.22216
237	2.27455	2.45831	2.78317	3.39299	3.68484	4.48312	6.17383	6.35306	7.05222	7.27905	6.52594	5.42337	4.19124	2.76947	2.2009	1.95232	1.75277	1.61479	1.43626	1.36583	1.43497	1.40558	1.36587	1.35039	1.59281	1.7131	1.61519	1.75091	1.87936	2.00544	2.18891	2.39912	2.56336	2.37452	2.18217	2.1665	1.96691	1.93253	1.9062	1.67684	1.89928	2.02089	1.98267	2.22217	2.25837	2.07274	2.22521	2.21977	2.34025
238	2.07803	2.27053	2.47067	3.23322	3.49022	4.33445	6.21026	6.81386	7.18511	7.28695	6.66449	5.54335	4.0228	2.47458	1.91442	1.76255	1.55114	1.4711	1.31907	1.21556	1.24164	1.19541	1.17052	1.16998	1.32076	1.37806	1.4506	1.48223	1.66732	1.7298	1.87909	2.07324	2.1373	2.04912	1.83284	1.7918	1.66764	1.61573	1.56201	1.44446	1.56304	1.65713	1.68045	1.82771	1.83291	1.79294	1.77367	1.80207	1.91107
239	2.41678	2.78327	2.93399	3.90452	4.00535	4.699	6.5191	6.87783	7.36964	7.41292	6.89889	5.73949	4.49787	3.01609	2.33939	2.25713	2.01048	1.79907	1.63449	1.42785	1.44806	1.34379	1.24344	1.2958	1.39999	1.5685	1.67371	1.84115	2.07804	2.2065	2.39564	2.65001	2.70926	2.56667	2.32936	2.20835	2.01833	1.89297	1.7752	1.59497	1.71564	1.83061	1.86211	2.09288	2.1276	2.0223	2.08755	2.14126	2.1713
240	2.5856	3.02615	3.2177	4.16356	4.23232	4.97043	6.4978	7.24084	7.48442	7.8033	6.96935	6.1095	4.68642	3.24569	2.61287	2.55468	2.29826	2.03597	1.87127	1.56089	1.61863	1.48837	1.36507	1.40993	1.62327	1.74341	1.89011	2.03754	2.24259	2.45762	2.63907	2.91504	3.02813	2.81704	2.60978	2.47407	2.21002	2.09403	2.0137	1.72152	1.89717	1.98161	2.02025	2.26447	2.31859	2.1839	2.3213	2.49237	2.48223
241	3.11957	3.33171	3.66994	4.75473	4.69764	5.31815	6.8636	7.29781	7.82665	7.93089	7.37342	5.99076	5.08515	3.47898	2.95062	2.91314	2.48945	2.2147	1.94416	1.68908	1.65631	1.54681	1.40311	1.43506	1.5896	1.79685	1.93548	2.14053	2.41818	2.6432	2.88059	3.11403	3.1172	2.99533	2.68486	2.47213	2.25289	2.12798	1.98442	1.81256	1.93239	2.08907	2.15254	2.44416	2.37473	2.33042	2.268	2.39723	2.37753
242	3.19308	3.59321	3.74517	4.82381	4.86475	5.43929	7.15113	7.78823	7.96052	8.15493	7.63788	6.23127	5.22849	3.95387	3.22076	3.19049	2.83126	2.55486	2.12187	2.01302	1.9001	1.71508	1.59285	1.69514	1.87834	2.12445	2.24211	2.44655	2.81029	2.98656	3.36	3.61641	3.65376	3.39403	3.04816	2.89966	2.52668	2.49849	2.29262	2.12926	2.22142	2.46396	2.55952	2.82446	2.85011	2.71831	2.71649	2.72421	2.70802
243	3.19932	3.59079	3.89702	4.80309	4.93616	5.64108	7.08083	7.92397	8.2415	8.24574	7.7234	6.70592	5.51897	4.1423	3.49435	3.45785	3.03921	2.75862	2.29689	2.11036	2.00194	1.83581	1.68784	1.81049	2.01709	2.3245	2.49446	2.75923	3.02305	3.27255	3.63295	3.96405	4.06179	3.79154	3.45395	3.35644	2.84818	2.74464	2.56088	2.30105	2.41807	2.51888	2.51969	2.87804	3.04602	2.9259	3.02754	3.15593	3.07593
244	2.151	2.52655	2.54874	3.26774	3.58869	4.42962	6.03362	6.49346	7.05419	7.08063	6.63748	5.43515	4.18447	2.6119	2.08737	1.92096	1.73635	1.61303	1.51742	1.41204	1.43658	1.38227	1.36972	1.37313	1.50122	1.58571	1.57593	1.69942	1.80425	1.92633	2.08074	2.22679	2.3373	2.26434	2.09185	2.01812	1.90121	1.81155	1.76078	1.6224	1.75569	1.80446	1.79896	1.97963	1.97299	1.91985	1.96988	2.02367	2.16025
245	2.23292	2.32814	2.5068	3.14496	3.58653	4.41235	6.23501	6.54985	7.20146	7.28838	6.7456	5.56733	4.14539	2.48158	1.90281	1.74415	1.59293	1.47192	1.41933	1.30913	1.34616	1.34396	1.34281	1.30624	1.48863	1.50134	1.48395	1.5781	1.64839	1.74437	1.87913	2.02127	2.14844	2.03235	1.89591	1.82296	1.74807	1.69947	1.66441	1.56378	1.69147	1.71175	1.74957	1.86552	1.8916	1.83913	1.86055	1.90862	2.00802
246	2.48145	2.45927	2.5998	3.52132	3.67442	4.52428	6.29381	6.62335	7.10747	7.10791	6.46656	5.42715	4.32784	2.76016	2.24264	2.04159	1.88489	1.65476	1.57048	1.53324	1.65499	1.60602	1.56656	1.50456	1.72918	1.80233	1.71098	1.88736	1.97269	2.14154	2.25286	2.4518	2.60194	2.53952	2.33717	2.26676	2.12757	2.08344	2.00873	1.80897	1.94916	1.97649	1.96006	2.18346	2.18794	2.11076	2.23433	2.30666	2.41888
247	2.50099	2.44178	2.68357	3.47775	3.81332	4.69177	6.39885	6.55182	7.14129	7.26754	6.68025	5.51247	4.34534	2.87162	2.19425	2.04675	1.88159	1.7396	1.61425	1.63609	1.73524	1.68187	1.66332	1.67093	1.89277	1.93392	1.82426	1.98414	2.04048	2.12567	2.25849	2.44977	2.65657	2.61115	2.33885	2.33392	2.18342	2.16638	2.10025	1.91474	2.09023	2.11051	2.07299	2.25513	2.31853	2.20734	2.37757	2.39003	2.55432
248	2.75967	2.91698	3.06451	3.8826	3.88409	4.69465	6.2702	6.64013	7.33221	7.26142	6.66451	5.62106	4.50333	3.16155	2.63185	2.47741	2.31579	2.09071	1.90671	1.9993	2.29838	2.17514	2.19329	2.13709	2.47844	2.5221	2.34797	2.51595	2.54146	2.75153	2.84062	3.08783	3.38666	3.29464	2.9383	3.14147	2.80356	2.79207	2.73427	2.52515	2.68771	2.70058	2.59017	2.84615	2.91833	2.82635	3.04256	3.1057	3.27923
249	3.15722	3.50814	3.67035	4.35871	4.38131	4.94603	6.63487	6.97306	7.57822	7.64032	7.05298	6.33773	5.0951	3.99983	3.56063	3.3152	2.93422	2.88158	2.49412	2.74602	2.9783	2.84642	2.84195	2.92374	3.1173	3.38594	3.14631	3.37745	3.54181	3.84024	3.86239	4.23602	4.68452	4.6506	4.1257	4.17479	3.81201	3.69886	3.65897	3.26398	3.55378	3.58781	3.29162	3.68317	3.94142	3.79967	3.95293	4.17295	4.46901
250	3.29577	3.53391	3.69011	4.64275	4.57042	5.12023	6.73142	7.17848	7.72423	8.02153	7.32117	6.51338	5.18239	4.45945	3.68462	3.6108	3.40074	3.10858	2.93368	3.14749	3.36658	3.40517	3.58234	3.40486	3.92933	4.11275	3.65511	3.72273	3.75366	3.85517	4.10975	4.60726	4.85248	4.86247	4.5045	4.56029	4.4112	4.30826	4.33121	4.04296	4.37982	4.36238	4.07057	4.18403	4.41858	4.39362	4.57002	4.54838	5.18005
251	3.62529	3.84964	4.00022	4.71897	4.71726	5.36569	6.79309	7.32539	7.809	7.88381	7.60875	7.04488	5.69279	4.87241	4.40425	4.24801	4.00556	3.79674	3.56441	3.96198	4.3721	4.49914	4.73023	4.51891	4.69784	4.82137	4.32528	4.5679	4.45841	4.68749	4.87355	5.23289	5.58645	5.54631	5.28905	5.28025	5.10427	4.88881	4.90738	4.55541	4.94131	4.68171	4.10283	4.30108	4.74435	4.79903	5.03243	5.09289	5.7698
252	3.88885	4.24674	4.27154	5.13693	5.09789	5.46746	6.89447	7.20406	7.45279	7.80136	7.19653	6.52487	5.55772	4.75836	4.46401	4.34349	4.1186	4.0115	3.55354	4.09573	4.33956	4.57253	4.43566	4.24258	4.45554	5.03391	4.39579	4.75419	4.68447	4.82768	4.99671	5.16273	5.4679	5.52269	5.52893	5.56483	5.10507	5.04933	4.89731	4.31706	4.59103	4.44158	3.59106	4.01973	4.62156	4.63933	5.00533	5.08355	5.78561
253	3.45746	3.7629	3.82462	4.58351	4.62399	5.26174	6.44578	6.98731	7.42657	7.22691	6.80185	5.91558	4.86078	3.95626	3.42055	3.408	3.12275	3.0441	2.62669	2.70016	3.00903	2.69767	2.71409	2.58045	2.92891	3.20183	2.9802	3.25385	3.35888	3.65677	3.75518	4.08332	4.33255	4.23864	3.80017	3.84136	3.50928	3.35751	3.24563	2.83366	3.10911	2.9416	2.62445	2.85159	3.17843	3.18456	3.47347	3.47392	3.87189
254	2.4982	2.6912	2.68769	3.83433	3.84621	4.52832	6.33025	6.65312	7.0174	7.05459	6.68164	5.36741	4.27511	2.86443	2.24815	2.1668	1.95759	1.80556	1.80967	1.80141	1.94047	1.9508	1.92837	1.82523	2.0004	1.97265	1.88307	1.99879	2.04128	2.1564	2.28606	2.51249	2.62319	2.54194	2.37233	2.27913	2.17512	2.2094	2.14319	1.93309	2.15354	2.09892	1.92094	2.07177	2.13046	2.09549	2.25766	2.38437	2.51228
255	2.22263	2.51258	2.58362	3.43031	3.68091	4.31662	6.15384	6.55408	6.86299	6.93936	6.38695	5.32732	4.08507	2.59067	2.11105	2.01987	1.85936	1.74575	1.6811	1.65329	1.70985	1.7066	1.70603	1.69276	1.82527	1.85506	1.86248	1.91698	1.97748	2.08235	2.1992	2.35669	2.46578	2.42399	2.31978	2.18817	2.13278	2.03987	1.99215	1.84502	1.98571	1.94026	1.87506	1.9819	2.06979	2.05266	2.13934	2.23141	2.38237
256	2.17023	2.69154	2.56794	3.42295	3.77072	4.45529	6.31683	6.73336	7.05985	7.0538	6.39102	5.27845	4.17215	2.57933	2.0063	1.91104	1.72209	1.59976	1.5373	1.45802	1.5466	1.51645	1.51657	1.44691	1.60867	1.64762	1.60494	1.71797	1.75129	1.89134	2.01063	2.18157	2.2447	2.18233	2.02714	1.98008	1.84622	1.79603	1.782	1.63651	1.78439	1.74671	1.67528	1.84473	1.88504	1.80826	1.92682	1.95603	2.08961
257	2.12515	2.58091	2.71156	3.5036	3.83404	4.52199	6.15526	6.76554	7.004	7.07435	6.56248	5.56111	4.22235	2.61897	2.05243	1.98706	1.77306	1.65548	1.55854	1.51791	1.59886	1.53199	1.52773	1.54397	1.68982	1.70897	1.69717	1.76896	1.81748	1.93082	2.0403	2.2486	2.32782	2.29368	2.10672	2.04292	1.96804	1.89369	1.8642	1.72822	1.8623	1.86199	1.81665	1.96476	2.00924	1.94846	2.02274	2.10729	2.1944
258	2.69555	3.24654	3.34082	4.48217	4.4054	5.25425	6.83789	7.35569	7.72393	7.73899	7.21953	6.07166	5.00367	3.4253	2.84635	2.83805	2.58146	2.33318	2.10314	2.05265	2.15705	2.10227	1.90522	1.96356	2.19541	2.26494	2.31	2.46871	2.58322	2.8387	3.03129	3.15698	3.26356	3.2599	2.9483	2.80407	2.62867	2.54031	2.49653	2.26372	2.40628	2.40951	2.34294	2.60062	2.65219	2.60669	2.68771	2.77318	2.87006
259	4.25298	4.61412	4.96555	6.01302	5.87987	6.5604	7.89093	8.26638	8.61211	8.53387	8.23525	6.95755	5.96733	5.06625	4.41878	4.44833	4.11566	3.68691	3.31387	3.14361	3.34849	3.0757	2.85076	3.00274	3.22169	3.68194	3.51765	3.93733	4.0242	4.39483	4.71521	5.16657	5.22266	4.95688	4.51569	4.46058	4.02954	3.90373	3.72323	3.27047	3.39529	3.43914	3.13137	3.60059	3.77725	3.68994	4.0994	4.28802	4.46628
260	8.93295	9.77005	11.2841	12.1019	11.9318	12.8207	13.5404	14.4961	14.644	14.4398	14.6063	13.7477	12.8185	12.5413	11.4096	10.6666	9.93501	9.59702	9.10118	8.44061	9.41763	8.47735	9.23094	8.65457	10.622	10.4365	10.3344	10.3576	10.9595	11.1903	12.0226	12.4341	13.5421	12.5531	12.4515	12.638	12.2104	11.86	11.9717	11.2258	12.26	12.4896	12.0253	13.7385	13.398	12.6688	13.6398	12.6633	13.4737
261	16.5381	18.9206	19.6586	20.8077	21.3542	21.9714	22.496	22.8761	23.0453	22.748	22.1896	21.7155	21.2443	20.8959	19.9504	19.5982	19.13	17.4507	15.7968	14.5351	14.7752	14.1109	13.5537	12.3923	14.6762	14.899	16.0631	17.0478	17.9737	18.8134	20.1371	21.5789	21.5763	19.9145	19.9919	18.656	17.4252	16.3964	15.5662	14.4579	14.7279	14.7678	14.7038	16.7254	17.3321	16.7093	17.2392	18.5683	17.5387
262	20.1919	22.5477	23.5483	24.5335	24.4906	25.177	26.0755	26.153	26.4571	26.5516	26.5251	26.1177	25.7515	24.9321	24.3154	24.3159	23.2241	21.5951	20.5879	19.0843	19.2803	17.7545	17.1709	17.791	19.5561	20.2267	21.4697	22.0986	22.0429	24.039	24.9087	24.857	25.1132	24.8221	24.7114	23.4781	23.0387	22.2884	21.7336	20.7445	20.9706	21.2701	21.5777	22.9343	23.275	23.4707	23.229	23.8776	23.5932
263	22.3168	24.3049	25.3348	25.9149	26.3019	26.5222	27.4166	27.4381	27.676	27.5917	27.6416	27.4334	27.1652	26.6981	25.9135	26.2708	25.3293	24.1471	22.9622	22.0807	22.8671	21.6192	21.096	21.4834	23.103	23.7972	24.0273	24.4811	25.1819	25.9394	26.6052	27.5026	27.6332	27.2203	26.7121	26.0856	25.3002	24.992	24.3306	23.5431	23.4815	24.3689	24.0359	25.4379	25.8241	25.1487	25.7534	26.8021	26.0579
264	25.5093	26.7877	27.8405	28.2142	28.2267	28.5122	29.128	28.9918	29.276	29.1907	29.3061	29.1987	28.8081	28.8433	28.524	28.0109	27.9048	26.4211	25.7459	24.5899	24.5174	23.104	22.7151	22.9508	24.6802	24.781	26.3706	26.694	27.2562	27.7652	28.4684	28.85	29.0059	28.6747	28.4747	27.8077	27.4567	26.8736	25.9058	25.5725	25.2749	25.4686	25.8128	26.6523	27.4594	27.3206	27.3214	28.5818	27.6344
265	26.5247	27.4858	27.8975	28.55	28.7121	28.8261	29.489	29.5896	29.4876	29.6816	29.7366	29.632	29.444	29.1299	28.6655	28.8262	28.2784	27.0407	27.0366	25.7817	25.9623	25.2728	24.7207	24.9606	26.3263	26.7425	27.1875	27.6174	27.7639	28.6068	28.8013	29.5062	29.6603	29.2349	28.9504	28.3532	28.3463	27.741	27.3046	27.1365	27.1762	26.9584	26.8605	27.8552	28.2684	28.2745	28.2269	29.3188	28.5853
266	27.3066	27.8556	28.163	28.737	28.8823	28.9066	29.5083	29.4179	29.5362	29.6036	29.5855	29.4921	29.244	29.2807	28.9142	28.8569	28.488	27.4397	27.4632	26.5648	26.3306	25.9193	25.4552	25.2128	26.224	26.982	27.3334	27.8567	28.3457	28.7676	29.1747	29.6462	29.6696	29.4658	28.9198	28.7276	28.2246	27.9624	27.1831	27.0771	26.4785	26.4443	26.7304	27.1804	27.9663	27.7872	28.2114	29.3364	28.5491
267	27.9958	28.4883	29.0726	29.2426	29.378	29.5411	30.0728	30.086	30.0917	30.2176	30.1507	30.2221	30.0229	29.9722	29.8307	29.6101	29.2626	28.558	28.3773	27.6568	27.059	26.9926	26.1779	26.29	27.2145	27.809	28.3494	28.6561	29.0348	29.3286	30.081	30.1723	30.1391	29.9388	29.6651	29.4889	29.2225	29.0082	28.3548	28.068	27.8325	27.8955	28.3036	28.4365	29.0729	28.9818	29.2154	30.0545	29.4854
268	28.9443	29.2177	29.6245	30.0091	30.0978	30.1603	30.4097	30.4329	30.5682	30.5014	30.5697	30.6904	30.4508	30.4225	30.2722	30.2361	30.0215	29.4346	29.3542	28.6474	28.7084	28.2233	28.0962	27.7603	28.8922	29.1311	29.5279	29.4821	30.0092	30.1594	30.4461	30.5973	30.5961	30.4719	30.441	29.9589	29.9921	29.8364	29.5921	29.3655	29.3302	29.1894	29.3933	29.5527	29.8919	29.9637	30.0205	30.4636	30.2316
269	29.2929	29.6197	29.9914	30.1106	30.3109	30.46	30.6501	30.5687	30.7731	30.7488	30.726	30.755	30.5629	30.5586	30.4203	30.2734	30.2108	29.7852	29.4717	29.5409	29.1064	28.7486	28.8619	28.7509	29.2763	29.4783	29.6098	29.7709	30.1324	30.2279	30.5764	30.6666	30.7162	30.6119	30.6322	30.2053	30.2363	30.0635	29.6439	29.6363	29.3396	29.4469	29.6312	29.7835	30.1136	30.0564	30.1417	30.4516	30.3901
270	29.9059	30.1156	30.2118	30.4959	30.5945	30.565	30.7983	30.8045	30.8396	30.8919	30.8701	30.913	30.7929	30.7808	30.6603	30.561	30.4423	30.0419	29.989	29.616	29.4839	29.7814	29.3694	29.6353	29.8497	29.9179	30.2325	30.164	30.3342	30.5957	30.7668	30.8257	30.9581	30.8603	30.7349	30.5991	30.5098	30.482	30.3074	30.1723	30.103	30.1913	30.2205	30.3539	30.5791	30.4081	30.5415	30.8082	30.7333
271	30.1059	30.2582	30.4953	30.6057	30.7625	30.821	30.8608	30.8484	30.966	31.0248	31.0113	31.028	30.8983	30.9244	30.7022	30.7479	30.6285	30.3544	30.2474	30.0963	30.0501	29.8195	29.7485	29.7357	30.0283	30.2561	30.3692	30.4025	30.601	30.7603	31.0384	31.0001	31.0833	31.0153	30.9179	30.7345	30.7404	30.5804	30.3409	30.3063	30.151	30.2818	30.3933	30.395	30.5674	30.5317	30.7028	30.8365	30.8021
272	30.5718	30.6996	30.7095	30.9223	31.0918	30.9721	31.078	31.2088	31.1742	31.2386	31.1597	31.1925	31.0981	31.1303	31	30.9806	30.8917	30.5896	30.7167	30.3561	30.2898	30.3805	30.1442	30.3353	30.4749	30.3799	30.6301	30.6382	30.8445	30.9885	31.1542	31.2006	31.2278	31.1579	31.111	30.9476	30.9697	30.7871	30.6316	30.6238	30.5637	30.5729	30.6844	30.7096	30.7694	30.7399	30.8183	30.9934	31.023
273	30.7625	30.9295	31.0952	31.1387	31.2671	31.2046	31.3193	31.3057	31.3646	31.3296	31.3619	31.368	31.3459	31.1377	31.2908	31.2331	31.201	30.7912	31.0082	30.5753	30.7331	30.7455	30.5986	30.745	30.6722	30.7021	31.0224	30.9193	30.9752	31.1923	31.2297	31.2636	31.2872	31.2811	31.3234	31.1177	31.1983	31.0535	30.9907	30.9151	30.8249	30.7736	30.8836	30.8773	30.9735	31.1068	30.9434	31.2867	31.1515
274	30.9527	31.0357	31.1119	31.1907	31.3033	31.2551	31.3179	31.3405	31.3869	31.3508	31.3429	31.3268	31.284	31.3448	31.2364	31.2991	31.232	30.9772	31.1002	30.8441	30.8326	30.9086	30.7645	30.8406	30.9187	30.8863	30.9651	31.0395	31.0758	31.2919	31.3624	31.4521	31.4071	31.385	31.3941	31.218	31.2962	31.0896	31.0349	30.979	30.9339	30.8913	31.019	30.9265	31.0811	31.1071	31.086	31.2627	31.297
275	31.0481	31.1841	31.2167	31.3402	31.3879	31.3451	31.39	31.4305	31.4244	31.433	31.4155	31.4249	31.4092	31.3751	31.3796	31.4007	31.2905	31.2377	31.2818	30.9399	31.1694	30.9804	30.881	30.9308	30.936	31.0498	31.2298	31.2912	31.3047	31.4102	31.4377	31.4639	31.4364	31.4887	31.454	31.3622	31.3425	31.2519	31.2466	31.1773	31.1357	31.0932	31.1446	31.1203	31.2361	31.263	31.2786	31.3346	31.4262
276	31.109	31.1067	31.1982	31.2292	31.2626	31.2328	31.3407	31.3379	31.3291	31.3223	31.3408	31.3628	31.2977	31.2432	31.3377	31.3382	31.3275	31.0662	31.1894	31.0492	31.0873	31.0216	30.9865	30.9937	31.0665	31.0766	31.2253	31.2229	31.2598	31.3608	31.409	31.4014	31.3976	31.4234	31.4455	31.3317	31.3222	31.3219	31.204	31.2358	31.155	31.117	31.2044	31.222	31.2205	31.2675	31.2314	31.3458	31.3562
277	31.1062	31.2005	31.2539	31.2952	31.3252	31.2776	31.3633	31.4179	31.3705	31.3341	31.3439	31.3312	31.3666	31.2986	31.3381	31.385	31.3097	31.1859	31.3517	31.1193	31.1201	31.1625	31.0993	31.2029	31.158	31.137	31.3239	31.2192	31.3506	31.395	31.4041	31.4401	31.4398	31.4355	31.4371	31.334	31.4518	31.2654	31.1823	31.2893	31.1421	31.0991	31.2102	31.1703	31.1953	31.2994	31.264	31.3987	31.4122
278	31.0878	31.2923	31.246	31.3558	31.3432	31.3476	31.3941	31.4394	31.4405	31.4344	31.3996	31.4121	31.3788	31.4004	31.3782	31.367	31.2855	31.2792	31.3287	31.0529	31.1858	31.0141	30.9608	31.1537	31.1595	31.1901	31.2636	31.3042	31.3428	31.4148	31.4552	31.4838	31.4545	31.4426	31.4656	31.4	31.4058	31.2877	31.2547	31.2782	31.2181	31.1616	31.1837	31.1287	31.3076	31.3051	31.2779	31.3191	31.4535
279	31.1308	31.262	31.3325	31.3874	31.3884	31.3114	31.4436	31.4487	31.4527	31.4342	31.463	31.4401	31.4137	31.4212	31.3902	31.4408	31.3909	31.2554	31.2906	31.1364	31.2394	31.1534	31.101	31.173	31.2192	31.2603	31.3037	31.365	31.3638	31.4525	31.4434	31.4899	31.4999	31.5017	31.4855	31.4202	31.4455	31.3221	31.3191	31.2935	31.2688	31.3268	31.2675	31.3363	31.4174	31.3406	31.3915	31.343	31.4638
280	30.9375	31.0379	31.2002	31.2221	31.2905	31.2505	31.3389	31.3939	31.3331	31.345	31.3623	31.3121	31.2902	31.2512	31.225	31.2197	31.103	31.1373	31.1771	31.0353	31.0572	31.1413	30.8742	31.1285	31.0358	31.0282	31.2312	31.1997	31.2661	31.2876	31.3694	31.3632	31.3825	31.3519	31.3092	31.2337	31.3118	31.2309	31.118	31.1902	31.1072	31.1684	31.2187	31.2198	31.2871	31.265	31.2731	31.3029	31.369
281	30.8324	30.9663	31.1398	31.1888	31.0968	31.1588	31.2561	31.326	31.3316	31.3327	31.2795	31.3285	31.2304	31.2113	31.2397	31.1951	31.0284	31.0413	31.14	30.95	30.985	30.9097	30.8094	31.0492	31.0078	31.0011	31.1647	31.047	31.3118	31.1852	31.3039	31.3071	31.3562	31.3297	31.3339	31.2297	31.3448	31.2018	31.116	31.2091	31.054	31.1328	31.1937	31.123	31.1479	31.2492	31.2439	31.214	31.3062
282	31.0142	31.202	31.2995	31.3085	31.3718	31.3142	31.422	31.4611	31.4527	31.4093	31.4772	31.3966	31.398	31.3279	31.4296	31.4118	31.3608	31.2666	31.2041	31.0813	31.1713	31.0672	30.9553	31.1245	31.1265	31.1731	31.2859	31.3208	31.3217	31.3865	31.4522	31.3964	31.441	31.441	31.4461	31.4176	31.4196	31.3281	31.3127	31.324	31.2734	31.2609	31.2816	31.2713	31.3784	31.3833	31.3832	31.3021	31.4299
283	30.9084	31.0945	31.1781	31.2995	31.2689	31.223	31.3146	31.3747	31.3426	31.3832	31.3853	31.3638	31.3358	31.2858	31.2781	31.2615	31.1286	31.2095	31.1177	30.9	31.1088	31.0644	30.991	30.9644	31.1573	31.1637	31.2191	31.272	31.3115	31.3523	31.3314	31.4126	31.3978	31.4165	31.3833	31.3824	31.3226	31.275	31.2938	31.2213	31.2497	31.2157	31.2304	31.2941	31.3655	31.2713	31.3968	31.3283	31.4259
284	30.9532	31.0094	31.125	31.1015	31.1809	31.2217	31.2537	31.2315	31.3009	31.3154	31.2835	31.3177	31.2247	31.1082	31.1869	31.1305	30.9502	31.1346	31.1268	30.9606	31.1216	31.0164	30.8196	31.0606	30.9996	31.0424	31.2574	31.1516	31.2248	31.183	31.3286	31.3399	31.3345	31.3082	31.3545	31.2565	31.2893	31.2357	31.1629	31.2483	31.1757	31.1954	31.2141	31.2172	31.1937	31.2687	31.2282	31.3248	31.378
285	30.7252	30.9804	31.1721	31.1949	31.1575	31.2437	31.342	31.3826	31.337	31.3608	31.3723	31.3783	31.3417	31.2093	31.2289	31.2189	31.0468	31.0382	31.0656	30.8412	31.0915	30.9814	30.9151	30.9323	30.9709	31.102	31.1093	31.0694	31.2303	31.2509	31.3146	31.386	31.3519	31.3833	31.3442	31.3129	31.2359	31.2111	31.1955	31.1211	31.1583	31.1974	31.1752	31.2206	31.2273	31.2537	31.2995	31.2776	31.3891
286	30.6804	30.8797	31.0783	31.0741	31.1885	31.0984	31.2238	31.2633	31.2862	31.3148	31.2947	31.2987	31.2482	31.1831	31.1721	31.1556	30.9333	30.9535	30.8549	30.6836	30.8444	30.6461	30.7119	30.6962	30.876	30.8987	31.1309	30.9804	31.2233	31.2197	31.3045	31.3366	31.3251	31.3464	31.3432	31.1693	31.2713	31.1713	31.0482	31.0313	31.0854	31.055	31.0955	31.1775	31.1837	31.1451	31.1931	31.2891	31.3672
287	30.6644	30.7735	30.8977	31.0125	30.9233	30.9189	31.1356	31.0861	31.0743	31.1962	31.1408	31.2198	31.1283	30.9905	31.1079	31.0219	30.9053	30.8426	30.6662	30.7398	30.8793	30.7279	30.6869	30.7121	30.9296	30.7856	31.0219	30.9878	31.0578	31.0927	31.2474	31.2219	31.2473	31.2316	31.222	31.2528	31.1077	31.1735	31.0495	30.9946	31.01	31.0751	31.0966	31.163	31.1476	31.1445	31.0926	31.2885	31.2686
288	29.7964	30.1386	30.4394	30.628	30.6112	30.6126	30.8394	30.8318	30.82	30.8391	30.8725	30.9196	30.6417	30.5959	30.6367	30.5951	30.2619	30.0194	30.107	29.7988	30.2154	30.1936	30.0616	30.0793	30.2811	30.2773	30.427	30.4378	30.5797	30.6515	30.9357	30.955	31.0283	30.9197	30.8183	30.7632	30.6697	30.6838	30.64	30.4721	30.5523	30.5263	30.6543	30.5851	30.6978	30.6556	30.7988	30.9971	31.0577
289	29.7103	30.0816	30.3116	30.4732	30.3427	30.4351	30.7714	30.6827	30.6056	30.6155	30.6725	30.6941	30.5034	30.5663	30.5697	30.5487	30.113	30.1872	30.0139	29.9577	30.3113	29.9631	29.9252	30.066	30.227	30.3187	30.5125	30.411	30.5821	30.6009	30.8786	30.9033	30.9785	30.8623	30.8313	30.7643	30.4833	30.5548	30.5428	30.4416	30.5348	30.4977	30.5255	30.5825	30.6529	30.6334	30.8698	30.9593	31.0087
290	29.2817	29.4565	29.7656	30.1922	30.1228	29.9926	30.3845	30.5845	30.4925	30.3806	30.4725	30.6129	30.405	30.5347	30.3157	30.3033	29.9265	30.0379	29.492	29.2997	29.8226	29.5011	29.5303	29.4612	29.8788	30.1812	30.205	30.1688	30.3313	30.5522	30.6981	30.7482	30.8992	30.8037	30.7322	30.6364	30.4627	30.334	30.2495	30.14	30.2114	30.2842	30.4648	30.4228	30.5143	30.4767	30.6627	30.892	30.7931
291	29.1479	29.6383	29.8261	30.0802	30.0122	30.0944	30.4072	30.4901	30.3508	30.3572	30.3925	30.3983	30.2956	30.2515	30.0901	29.9334	29.7284	29.4573	29.4022	29.0526	29.5672	29.2099	29.1591	28.7721	29.4191	29.6914	29.9342	29.8189	29.8712	30.2168	30.3226	30.4456	30.6485	30.4846	30.426	30.0643	30.0658	29.8959	29.7551	29.8175	29.7583	29.7345	29.8756	29.7445	30.0287	29.949	30.3097	30.7175	30.5651
292	28.3731	28.6343	29.0326	29.44	29.4921	29.4773	29.8527	29.8154	29.6515	29.7234	29.8091	29.5282	29.5194	29.9738	29.6001	29.6737	29.0744	28.8665	28.5465	28.5679	29.1104	28.8754	28.706	28.4024	28.8469	29	29.4259	29.3461	29.3577	29.9455	30.0494	30.1744	30.3968	30.2003	30.0326	29.9595	29.8199	29.5173	29.5595	29.4119	29.2352	29.0984	29.5192	29.5319	29.7687	29.749	29.992	30.3577	30.2952
293	27.5657	28.2845	28.594	29.2733	29.1485	29.1321	29.4949	29.7215	29.6505	29.6707	29.6248	29.4513	29.1743	29.3965	29.1814	29.2316	28.8432	28.5065	28.2453	27.5226	28.3417	27.6322	27.3807	27.3622	28.0314	28.5607	28.7555	29.2172	28.8858	29.6717	29.4755	29.7927	29.9013	29.6657	29.7215	29.3591	29.3138	28.7394	28.8343	28.6882	28.8106	28.5477	28.8775	28.6331	29.2172	29.0891	29.2645	30.176	29.6545
294	27.6019	27.9656	28.4314	28.9703	28.8691	28.9555	29.2722	29.4654	29.4032	29.3147	29.3033	29.2267	28.9728	29.1538	29.2501	29.1428	28.996	28.3911	28.1674	27.7983	28.82	27.6705	27.6223	27.1031	28.6504	28.6266	28.7986	28.8923	28.9292	29.3106	29.5976	29.7006	29.628	29.7163	29.6324	29.6167	29.3711	29.1597	29.1534	28.5491	28.6232	28.4512	28.3988	28.7782	29.3609	28.9541	29.6333	29.985	30.0596
295	25.9854	27.2338	27.3638	28.0736	28.0671	28.2742	28.8546	29.0668	28.6862	28.425	28.681	28.5274	28.4249	28.4912	28.3788	28.4203	27.2902	26.8851	26.4586	25.6224	27.0815	26.4665	26.1998	25.9024	27.1772	27.2855	27.4854	27.5756	27.8212	28.3965	28.7105	29.1776	29.232	28.5937	28.533	28.4802	28.2499	27.7516	27.6488	27.4692	27.4191	27.3189	27.4947	27.8979	28.1488	28.1959	28.2173	29.592	28.723
296	24.8179	26.2538	26.6122	27.3322	27.3528	27.619	28.1721	28.0047	28.1726	27.8319	27.9248	27.8937	27.7359	27.388	27.8091	27.5832	26.6421	26.639	26.3347	25.2078	26.7876	25.4721	25.8278	25.3628	26.7659	27.1666	26.8468	27.3208	27.2872	27.8618	28.0828	28.5507	28.4843	28.0665	28.2268	28.0962	27.7977	27.2929	27.4762	26.781	26.9278	26.7676	26.2627	26.7324	27.4399	27.1736	27.9302	28.6418	28.1978
297	23.054	24.199	24.5699	25.1822	24.994	25.2945	25.8202	26.1178	26.1288	26.3616	26.3069	26.3621	25.9302	25.8985	25.4151	25.1558	24.4817	24.5854	24.4826	23.9188	25.0751	23.5991	24.2968	24.5899	25.2142	24.9076	24.7709	25.5343	24.82	26.4021	25.9658	26.5341	26.4684	26.0371	26.5316	25.9109	25.7576	25.4143	24.7805	25.2918	24.8153	24.9152	25.1787	25.4769	26.1409	25.8749	26.0607	27.704	26.4828
298	20.9883	22.902	22.9413	23.7675	23.4937	24.0837	24.4839	25.1808	24.8994	24.5259	24.9119	24.6522	24.6547	23.9824	24.2972	23.4661	23.2151	21.8661	23.1908	22.7625	23.6572	22.7243	22.3241	22.3167	22.531	23.0946	24.1253	23.9906	23.953	25.0887	24.0331	24.2034	25.2316	24.6658	24.3706	23.5939	24.1032	24.1541	23.9924	23.8939	23.3259	23.0952	22.6744	22.7544	23.0167	24.5001	24.4927	25.6301	24.8638
299	21.8267	22.8868	22.2567	23.0729	23.0307	23.0802	23.8786	23.7136	24.3631	23.8167	23.6664	23.1387	22.9434	22.852	22.3414	22.6569	22.7294	21.9587	22.697	23.1152	23.7879	23.5991	23.2218	22.9404	23.0936	23.4678	22.937	23.5734	22.4181	23.3299	22.7971	23.9202	22.8286	23.0123	24.1551	22.9487	23.9039	23.4722	22.9202	23.3943	22.3157	22.5012	22.0111	22.5334	22.7629	22.6712	23.6201	25.3238	23.9811
300	11.6853	14.0285	13.8661	15.7181	15.7928	15.5321	17.4343	18.0878	17.619	16.7671	16.6482	15.3587	15.4593	14.4834	13.8208	14.3323	13.6712	12.0109	11.2343	10.2981	11.0312	11.7338	10.7651	9.83773	10.3157	11.1807	10.9889	12.1176	12.7421	14.2195	13.8723	15.6818	15.0971	15.1597	14.2804	13.5273	12.5742	11.9086	11.0695	10.0938	10.3756	9.93827	9.70126	10.751	11.1269	11.1639	11.8978	13.0583	13.6081
301	6.24654	6.88275	6.91773	8.29609	7.99733	8.14965	9.67703	10.1338	10.1214	9.72235	9.4881	8.57537	8.08508	7.29758	7.0378	7.55444	6.71232	6.767	5.75675	6.45651	6.63796	6.5544	6.46381	5.84329	6.42989	7.64317	6.64417	7.01618	7.38135	7.96477	7.73111	8.32662	8.19823	8.30926	7.52633	8.22019	7.65301	7.42227	7.47321	6.14875	6.54804	6.24069	5.55901	6.13221	6.84398	6.75033	7.42344	7.09071	8.01694
302	3.25492	3.70636	3.65051	4.59495	4.76604	5.33927	6.9093	7.47747	7.71596	7.71842	7.1863	6.09696	4.97674	3.56426	2.93299	2.91172	2.61255	2.49424	2.29777	2.21351	2.52108	2.47088	2.34843	2.37375	2.43263	2.62218	2.49071	2.68675	2.71599	2.9386	3.0674	3.33078	3.46602	3.38938	3.18957	3.02353	2.88636	2.61167	2.61324	2.37027	2.4547	2.31915	2.23712	2.29814	2.50348	2.62034	2.71187	2.7877	3.09621
303	2.6912	3.17259	3.19278	4.03384	4.27861	4.93441	6.55865	6.9481	7.60978	7.34234	6.73333	5.87072	4.64659	3.07502	2.5291	2.55849	2.34918	2.14935	2.07429	2.05277	2.27594	2.30073	2.17529	2.06921	2.26909	2.3957	2.26202	2.39369	2.36748	2.61946	2.67316	2.84811	2.96702	2.9924	2.84454	2.74224	2.66933	2.44701	2.41612	2.22119	2.33494	2.28187	2.11299	2.30125	2.37599	2.3861	2.57433	2.63544	2.89307
304	2.98228	3.26243	3.3269	4.14467	4.46377	4.9958	6.52811	6.87528	7.3518	7.16623	6.74061	5.77208	4.62702	3.27191	2.69496	2.73738	2.53997	2.44338	2.3631	2.38107	2.72151	2.6841	2.63674	2.44195	2.66776	2.73528	2.58315	2.70497	2.67795	2.8594	2.88271	3.1217	3.24694	3.26944	3.11466	3.00264	2.86617	2.80329	2.78295	2.47947	2.7558	2.54678	2.2672	2.48293	2.63686	2.59393	2.85987	2.88065	3.24576
305	3.35616	3.45754	3.62499	4.61102	4.69316	5.20438	6.57872	7.00778	7.21795	7.39096	6.49114	5.57164	4.58573	3.49761	3.09979	3.07631	2.904	2.66684	2.53556	2.6764	2.86892	2.95755	2.7799	2.6545	2.87705	2.95823	2.76985	2.96164	2.92919	3.12492	3.16262	3.51017	3.69565	3.68605	3.49804	3.2388	3.12401	3.0535	3.00754	2.6823	2.85008	2.70481	2.43894	2.55647	2.8102	2.80128	3.07447	3.37231	3.4974
306	2.99913	3.32366	3.34685	4.27347	4.45699	5.03048	6.36347	6.80422	7.1628	7.14258	6.33556	5.47382	4.56434	3.3736	2.81587	2.89939	2.75346	2.61009	2.44253	2.68549	3.07349	3.16514	3.03982	2.75098	3.03581	3.0474	2.86365	2.96536	2.85609	3.16259	3.1595	3.36768	3.55793	3.64478	3.47751	3.31443	3.22179	2.9994	3.15047	2.77023	3.04179	2.81855	2.47216	2.66229	2.84917	2.84706	3.20478	3.09539	3.6646
307	3.02228	3.12417	3.18559	3.97551	4.30729	4.88144	6.42269	6.98252	7.38179	7.35082	6.7164	5.52899	4.31991	3.15172	2.61598	2.6287	2.47932	2.3448	2.47296	2.5478	2.67375	2.86176	2.87334	2.6737	2.81065	2.776	2.51006	2.61259	2.56356	2.68219	2.82946	3.06002	3.19786	3.21726	2.95428	2.91287	2.83834	2.82673	2.79096	2.55876	2.86845	2.76565	2.48365	2.55638	2.64398	2.6846	2.82892	3.05592	3.27163
308	3.84678	4.081	4.11059	5.07115	5.14089	5.27166	7.10426	7.38003	7.58066	7.51116	6.76368	5.88403	4.79563	3.96273	3.65682	3.89817	3.65551	3.41898	3.3702	3.38953	3.70725	3.93464	3.79669	3.44172	3.86994	3.92928	3.53431	3.7695	3.90276	3.99981	4.068	4.44568	4.74196	4.87163	4.43905	4.21243	4.20166	3.931	3.90589	3.51557	3.82035	3.59039	3.23467	3.41655	3.66324	3.72404	4.06363	4.22107	4.80389
309	5.16543	5.33674	4.99328	6.07125	5.62548	5.91423	7.68442	8.10059	8.20362	8.51083	7.70298	6.78792	5.69109	5.27679	5.15547	5.58759	5.33748	4.86341	5.03205	5.66018	6.09234	6.71321	6.58694	6.18676	6.37394	6.34809	5.95237	6.0472	5.7395	6.05267	5.86695	6.27068	6.58864	6.79117	6.42933	6.5618	6.27996	6.44769	6.41798	5.94807	6.30267	5.68612	5.09514	5.16511	5.65859	5.89113	6.18563	6.69494	7.09361
310	5.44914	5.77903	5.41564	6.23945	5.6888	5.90843	7.93074	7.91599	8.68182	9.15727	8.26348	7.80854	6.46541	5.97938	5.88509	6.14591	6.33035	6.23777	5.93007	7.29831	7.75129	8.29242	8.02355	7.60649	7.77015	7.82797	7.34116	7.37315	7.33688	6.88001	7.15682	7.35708	8.33462	8.149	7.78946	8.176	7.67489	8.03737	7.8879	7.60641	7.81584	7.28575	6.48851	6.29771	6.3644	7.08568	7.67946	7.87576	9.00349
311	4.71505	4.45711	3.98943	4.63206	4.68133	5.11555	7.12543	7.19021	8.15504	8.47293	7.54463	6.82418	5.16624	4.59214	4.8602	4.19574	4.33694	5.09439	4.67002	6.71007	7.09261	7.27147	7.5453	7.60093	7.51403	7.47348	6.43663	6.06801	5.48912	5.4131	5.23386	5.41838	6.49165	6.70891	6.20173	6.95734	7.10306	7.34012	7.99544	7.83592	8.22595	8.19365	7.68402	7.76394	7.96212	7.37517	8.04859	7.40666	8.62342
312	3.63163	3.85553	3.98354	4.90826	5.44075	5.79078	7.14157	7.50125	8.10957	8.83394	8.0565	7.48231	5.73195	5.04533	4.43566	4.45411	3.74136	4.03002	3.58515	4.40412	5.06343	4.84825	5.82966	5.48134	6.536	6.05054	5.59679	5.55981	5.14017	5.15512	5.54171	6.40167	7.12416	6.63613	5.90759	6.48198	6.24379	6.98673	7.48624	7.16298	8.31593	8.49398	7.60671	8.0949	8.62808	7.98163	8.01853	7.22334	8.28646
313	2.96022	2.97064	3.18518	3.93277	4.31834	4.45984	6.14231	6.50391	7.49398	8.27654	7.19427	6.25091	4.78584	3.58938	2.85361	2.89421	2.59202	2.30723	2.31586	2.52932	3.0378	3.56454	3.31538	2.79366	3.25343	3.06758	2.6933	3.09217	2.85603	3.36851	3.37916	4.06806	4.48052	4.50785	3.81221	3.87794	3.43904	3.44942	3.31537	2.97562	3.61001	3.67539	3.33831	3.67696	3.73748	3.30745	3.78743	3.94985	4.26205
314	2.47415	2.70863	2.71176	3.25363	3.67965	4.35364	5.9148	6.64544	7.11071	7.10945	6.43761	5.55802	4.1739	2.71417	2.21071	2.14335	1.92088	1.62379	1.55831	1.59011	1.87033	1.83352	1.93039	1.86564	2.08956	2.10299	1.83743	2.07641	2.05281	2.38811	2.44393	2.8457	3.13139	2.96644	2.53577	2.73775	2.28032	2.40471	2.33436	2.19781	2.45961	2.49747	2.42053	2.73861	2.71403	2.53042	2.61424	2.60512	2.83882
315	1.86506	2.28317	2.5232	3.78288	3.61785	4.21244	5.86986	6.44508	6.89471	7.13475	6.47801	5.43682	4.02955	2.43467	1.87307	1.79081	1.59416	1.35896	1.3047	1.25584	1.53411	1.70573	1.70731	1.43045	1.7222	1.6711	1.56404	1.61382	1.59236	1.85077	2.04535	2.2419	2.43012	2.29635	2.1176	2.06906	1.93391	1.82798	1.90931	1.68482	1.95615	1.95498	1.89736	2.14892	2.05628	1.99718	2.05243	2.15368	2.29776
316	2.26979	2.47365	2.71084	3.4064	3.60058	4.43237	6.08321	6.48866	7.22611	7.27349	6.64314	5.54511	4.26659	2.98585	2.31858	2.11918	1.93138	1.66631	1.52694	1.48953	1.81531	1.92668	1.75836	1.49991	1.92732	2.04022	1.85115	2.08117	2.14273	2.36912	2.51739	2.94837	3.35942	3.20267	2.83341	2.82575	2.52655	2.48136	2.397	2.01582	2.36067	2.46436	2.28944	2.63035	2.69174	2.55643	2.77682	2.84287	3.15655
317	2.35568	2.48254	2.74574	3.54883	3.84112	4.43604	6.10172	6.5152	7.14858	7.23715	6.71048	5.58804	4.25594	2.89654	2.25066	2.1132	1.85283	1.66035	1.46995	1.34834	1.64687	1.75068	1.65708	1.43908	1.72	1.85543	1.79404	1.87505	1.98706	2.22427	2.45154	2.71343	2.97691	2.84512	2.55878	2.51612	2.25468	2.15743	2.10414	1.87838	2.01521	2.09765	2.00505	2.36564	2.50142	2.20695	2.55296	2.56111	2.78863
318	2.12435	2.50543	2.68686	3.40692	3.69993	4.60539	6.36118	6.78067	7.50952	7.36344	6.65578	5.45673	4.17095	2.64587	2.05622	1.91386	1.67077	1.47443	1.32747	1.1435	1.30618	1.32778	1.19688	1.0899	1.27017	1.3721	1.38477	1.57167	1.72016	1.89584	2.03675	2.29982	2.38031	2.26284	2.03152	1.94691	1.73287	1.60068	1.50279	1.26874	1.42552	1.43666	1.42168	1.64485	1.70454	1.62013	1.77755	1.90811	1.96092
319	2.77048	3.07689	3.33433	4.15272	4.23576	4.96832	6.56641	7.13686	7.50583	7.64148	7.00245	5.75946	4.79574	3.45074	2.82927	2.64168	2.36678	2.06997	1.71895	1.57	1.76163	1.73124	1.49766	1.30785	1.47847	1.73732	1.80015	2.08245	2.36033	2.60901	2.88918	3.21227	3.31076	3.11142	2.82164	2.6258	2.28914	1.98472	1.79041	1.4833	1.54597	1.5543	1.62977	1.89936	2.10671	1.9695	2.17824	2.32981	2.56113
320	2.80361	3.14874	3.26095	4.20087	4.4142	5.19832	6.71893	7.42307	7.92456	7.92004	7.00888	6.01138	4.68843	3.46683	2.75172	2.72908	2.40346	2.13488	1.82199	1.59641	1.66042	1.6232	1.38048	1.28927	1.39402	1.60254	1.74712	2.073	2.3017	2.56551	2.81833	3.16833	3.20209	3.00958	2.7013	2.47012	2.13509	1.90236	1.60854	1.32878	1.27543	1.25605	1.32985	1.60521	1.74522	1.78619	1.87454	2.19354	2.18245
321	3.10485	3.52749	3.56553	4.52904	4.75486	5.58206	6.96949	7.53654	7.94926	7.75644	6.9312	5.7565	4.62849	3.34601	2.74861	2.82668	2.47429	2.18017	2.01176	1.64617	1.84189	1.90132	1.59467	1.43512	1.48571	1.59436	1.64825	2.11242	2.20186	2.55621	2.72556	2.99914	2.92914	2.79259	2.51265	2.21905	2.03974	1.69006	1.55751	1.30215	1.2697	1.26742	1.32682	1.5472	1.69216	1.67128	1.79812	1.99111	2.0839
322	3.12236	3.41403	4.00539	4.67068	4.8865	5.86296	6.98933	7.85739	8.24269	8.07771	7.25514	6.18416	4.97904	3.54652	2.94124	2.90422	2.58753	2.30832	2.10596	1.81293	1.91812	2.08028	1.85707	1.60299	1.60037	1.74591	1.80196	2.16434	2.33692	2.68363	2.93874	3.13119	3.19469	2.99815	2.74043	2.29869	2.16272	1.84519	1.6613	1.34269	1.35103	1.32279	1.4826	1.69499	1.83362	1.82046	1.87599	2.04736	2.15619
323	4.26723	4.54485	4.86554	5.86295	5.94748	6.54396	7.77293	8.61601	8.88696	8.51043	8.01618	6.89408	5.92906	4.64816	4.00587	4.22744	3.71767	3.4105	2.91533	2.66784	2.74042	2.97657	2.42769	2.18724	2.03292	2.39325	2.59536	3.07145	3.40002	3.8667	4.04984	4.30857	4.18062	4.01727	3.68264	3.16565	2.81648	2.52935	2.07685	1.82886	1.60517	1.59892	1.75098	2.0289	2.13682	2.17574	2.17212	2.69802	2.59168
324	3.11926	3.52012	3.83176	4.60717	4.76513	5.46929	6.85275	7.54753	7.9408	7.73305	7.16624	6.13018	5.03056	3.69684	3.07305	3.08782	2.78443	2.4377	2.24141	2.02896	2.19233	2.21036	2.01099	1.73427	1.89426	2.02242	2.1395	2.40774	2.60939	2.99583	3.22428	3.46386	3.56497	3.43335	3.19149	2.78341	2.52402	2.2207	2.02824	1.62756	1.60366	1.49735	1.53159	1.85232	2.06072	2.08888	2.20151	2.45267	2.60329
325	2.74713	3.03371	3.14347	3.96694	4.12767	4.97163	6.42437	6.90569	7.36185	7.41513	6.78487	5.76096	4.57685	3.15125	2.51842	2.53027	2.25408	2.01547	1.88498	1.69436	1.86292	1.91925	1.70877	1.54453	1.62524	1.76378	1.81068	2.07855	2.23199	2.48776	2.65261	2.87428	2.98141	2.93503	2.60712	2.42861	2.18863	1.94296	1.80246	1.48199	1.56296	1.51424	1.45713	1.7464	1.90299	1.8288	2.03009	2.23971	2.36323
326	2.53288	2.79332	3.03362	3.72624	3.89956	4.70314	6.15071	6.71372	7.38922	7.31484	6.69053	5.43462	4.51829	3.09897	2.50632	2.39815	2.11395	1.92344	1.79403	1.68587	1.89371	2.04845	1.77102	1.60038	1.76505	1.89475	1.855	2.17723	2.31067	2.49324	2.65234	2.98379	3.12703	2.9697	2.75559	2.54828	2.36139	2.1235	1.99019	1.68798	1.71127	1.68324	1.65074	1.91009	2.15832	2.01651	2.33384	2.44141	2.74317
327	2.08849	2.43707	2.5804	3.2806	3.54612	4.34084	6.20788	6.28185	6.80206	6.78343	6.20173	5.03129	3.83806	2.3045	1.70582	1.63566	1.44119	1.28172	1.29568	1.16479	1.30302	1.38866	1.35596	1.1718	1.32269	1.29901	1.22312	1.3646	1.43611	1.58247	1.67704	1.88098	1.947	1.87404	1.70239	1.5792	1.49333	1.40741	1.38962	1.2102	1.39031	1.3532	1.25915	1.42414	1.48504	1.38771	1.52238	1.60232	1.74069
328	2.07014	2.30718	2.2122	2.85774	3.49084	4.44852	5.93315	6.30698	7.12619	7.10074	6.29357	5.1888	3.70577	2.10672	1.54626	1.4397	1.28369	1.16472	1.14868	1.11749	1.21179	1.31637	1.27682	1.13539	1.25728	1.23821	1.16668	1.27119	1.29539	1.44013	1.57809	1.75845	1.82634	1.77241	1.59001	1.48053	1.4226	1.32365	1.32365	1.17729	1.35587	1.34072	1.30609	1.37651	1.43149	1.3438	1.45109	1.50101	1.65247
329	1.93909	2.357	2.40752	2.90598	3.36312	4.36259	6.21776	6.21004	6.83608	6.89192	6.19863	5.09727	3.56427	2.0063	1.44506	1.38374	1.25799	1.1187	1.18584	1.14381	1.32489	1.46734	1.38999	1.23238	1.34686	1.31582	1.22274	1.28598	1.2942	1.42921	1.53439	1.68295	1.7966	1.73241	1.59254	1.48351	1.46524	1.34634	1.36441	1.24828	1.39047	1.36836	1.28003	1.40065	1.40421	1.36233	1.48171	1.56294	1.71094
330	2.39781	2.26357	2.36996	3.34362	3.63854	4.15554	6.00856	6.30472	6.92785	7.10833	6.33456	5.3956	3.58739	2.05839	1.66942	1.51117	1.39654	1.24551	1.33438	1.32972	1.72345	1.90947	1.82771	1.54161	1.72501	1.66255	1.42916	1.53894	1.44689	1.66106	1.78186	1.9302	2.08178	2.05922	1.91272	1.81145	1.80479	1.63483	1.72221	1.55584	1.8018	1.71828	1.64549	1.769	1.76798	1.65021	1.84599	1.84816	2.08942
331	2.48352	2.69914	2.63668	3.40866	3.84508	4.25274	6.01318	6.33681	6.89963	7.52437	6.47453	5.3479	3.7978	2.33522	1.9204	1.95944	1.81625	1.65442	1.79585	1.84566	2.21636	2.47464	2.34784	2.01297	2.25865	2.14291	1.89924	2.13391	1.96978	2.262	2.26856	2.59143	2.87602	2.85701	2.60729	2.53104	2.38451	2.13907	2.20433	1.94901	2.26167	2.17371	2.02727	2.21355	2.24252	2.07794	2.41205	2.52221	2.83033
332	2.46604	2.69632	2.40173	3.48852	3.87509	3.93551	5.8114	6.11228	6.77845	7.03347	6.37769	5.56067	3.92704	2.38027	1.82634	1.97054	1.93028	1.78873	1.98853	2.21395	2.54559	2.8039	2.78645	2.47491	2.72675	2.57127	2.27603	2.32606	2.08598	2.23293	2.24161	2.52896	2.73299	2.75143	2.58713	2.66878	2.65348	2.61166	2.65583	2.49391	2.9288	2.81965	2.66311	2.86453	2.80732	2.67476	2.89133	2.89466	3.24974
333	2.73569	2.92755	2.87113	3.64094	4.02376	4.47401	5.95045	6.5124	7.00986	7.06217	6.50799	5.72425	4.25731	2.60376	2.0315	2.1439	2.06367	1.86418	2.26411	2.81276	2.80199	3.36029	3.35527	2.98278	3.11411	2.90215	2.5209	2.48668	2.18894	2.49059	2.40553	2.81538	3.01267	2.93055	2.78805	2.66819	2.85414	2.70424	2.78657	2.8768	3.12075	2.92096	2.76558	2.79001	2.50957	2.4376	2.67612	2.73655	3.1755
334	3.05508	2.99951	2.75195	4.00668	3.87533	4.47537	6.16856	6.40728	6.7307	7.12568	6.21109	5.43731	4.06693	2.39388	1.80035	2.03396	1.95607	1.75583	2.07286	2.29258	2.57278	3.06297	2.91632	2.60789	2.48879	2.31855	1.99493	2.06291	1.80882	2.1086	2.13278	2.46682	2.68535	2.6769	2.32861	2.11367	2.20643	1.84334	2.08991	2.11047	2.22818	2.08319	1.9296	1.92323	1.85179	1.6973	1.91192	2.00556	2.35605
335	2.47721	2.51493	2.41382	3.54232	3.58031	4.30817	5.97079	6.41958	6.73296	7.17434	6.29171	5.33616	3.78088	2.09333	1.56447	1.71306	1.65051	1.40926	1.54666	1.5284	1.75942	2.01234	1.89154	1.64008	1.70353	1.59088	1.45455	1.60102	1.46121	1.74312	1.69168	1.9158	2.0519	2.02234	1.83008	1.72118	1.70586	1.51928	1.61757	1.43074	1.68092	1.62996	1.45996	1.64639	1.60289	1.48532	1.68244	1.74299	1.94457
336	2.03993	2.29847	2.37521	3.12733	3.5005	4.3875	6.16722	6.31176	6.74545	6.92402	6.1326	5.32924	3.55749	1.9498	1.41522	1.42962	1.32928	1.19661	1.24314	1.22769	1.36616	1.5692	1.53276	1.31568	1.39847	1.29571	1.18922	1.24827	1.22468	1.39561	1.46081	1.64639	1.69584	1.61379	1.52839	1.34121	1.34086	1.24299	1.28431	1.20824	1.40188	1.31903	1.21223	1.28044	1.27088	1.17153	1.32497	1.38429	1.59834
337	1.90167	2.12761	2.2992	3.18996	3.53319	4.19725	6.02532	6.34152	6.68688	6.81671	6.01542	4.8666	3.59826	1.91734	1.40766	1.35833	1.30544	1.14383	1.22747	1.22975	1.3722	1.43945	1.41737	1.27907	1.35091	1.31545	1.17643	1.27137	1.21841	1.35651	1.42364	1.5871	1.65178	1.58578	1.44876	1.35954	1.34633	1.22327	1.2785	1.17059	1.34911	1.27741	1.13513	1.2742	1.2584	1.2003	1.34295	1.3886	1.57357
338	2.10304	2.45535	2.25463	3.28105	3.54891	4.34126	6.20452	6.67186	6.97269	7.10861	6.37634	5.17185	3.86686	2.19469	1.60581	1.65222	1.48613	1.35553	1.42806	1.3152	1.48141	1.62199	1.53281	1.36868	1.4393	1.3879	1.28412	1.42403	1.41241	1.57517	1.68125	1.84802	1.88908	1.8446	1.65793	1.52805	1.48713	1.3469	1.3554	1.22356	1.39226	1.33269	1.14783	1.34195	1.36713	1.29623	1.43103	1.50966	1.69763
339	2.14497	2.65483	2.53538	3.34803	3.74748	4.53222	6.33723	6.81554	7.26776	7.21077	6.45598	5.13141	3.87652	2.27359	1.76858	1.751	1.58967	1.41313	1.41057	1.35079	1.48873	1.53658	1.51928	1.37679	1.46915	1.39521	1.33637	1.4705	1.51548	1.6766	1.75574	1.94687	1.97318	1.89327	1.74336	1.6322	1.60042	1.41853	1.4451	1.25877	1.42682	1.35903	1.23167	1.37514	1.39711	1.33286	1.52344	1.58984	1.77933
340	3.1683	3.37845	3.3209	4.37556	4.41163	5.017	6.47924	6.98962	7.44323	7.30866	6.53017	5.54999	4.49046	3.12979	2.57793	2.74855	2.56978	2.25595	2.17938	2.16833	2.34662	2.449	2.23428	1.99643	2.1421	2.16044	2.09437	2.34973	2.40079	2.70307	2.68604	3.03729	3.0521	3.02349	2.81812	2.52793	2.42703	2.10955	2.09078	1.85183	1.95604	1.82471	1.59238	1.80511	1.93222	1.92411	2.1982	2.38349	2.62239
341	3.27418	3.64366	3.65156	4.5706	4.70618	5.4779	6.74704	7.17026	7.52584	7.39344	6.70207	5.79779	4.71617	3.38238	2.84073	2.98414	2.72931	2.44134	2.28117	2.17607	2.34752	2.40697	2.15117	1.95624	2.05422	2.15076	2.15794	2.49046	2.51102	2.84956	2.90687	3.24793	3.23003	3.1078	2.88124	2.60897	2.43033	2.22996	2.05657	1.79714	1.89132	1.77671	1.61203	1.81796	2.00887	1.96165	2.18496	2.41934	2.5543
342	3.44388	3.59936	3.803	4.77409	4.69526	5.41484	6.67335	7.31702	7.69228	7.54854	6.86226	6.02257	4.93279	3.62319	3.01029	3.18188	2.89241	2.64974	2.52831	2.36846	2.6323	2.62018	2.45826	2.26882	2.40672	2.56385	2.54532	2.78859	2.79169	3.13753	3.19976	3.47438	3.5074	3.5512	3.27847	3.05132	2.95171	2.62206	2.51289	2.21141	2.30891	2.15941	1.92534	2.21425	2.37794	2.38246	2.62858	2.87198	3.07508
343	3.8667	4.22568	4.36346	5.29786	5.41177	5.9451	7.3116	7.63746	8.11069	8.06779	7.53356	6.52	5.40613	4.24251	3.69494	3.83169	3.57936	3.19115	3.01377	2.87488	2.99864	3.02133	2.71859	2.51357	2.63882	2.84214	2.87918	3.26819	3.37251	3.66417	3.8942	4.21447	4.24668	4.11151	3.91574	3.6061	3.27592	2.986	2.74764	2.49713	2.47432	2.328	2.06446	2.3724	2.51803	2.63325	2.88061	3.15432	3.41894
344	4.02761	4.49095	4.82626	5.74703	5.83515	6.4871	7.58273	8.31753	8.69098	8.57604	8.0262	6.82042	5.98809	4.76945	4.24992	4.38755	3.84569	3.40777	3.16826	2.88093	2.9673	3.03102	2.63736	2.62143	2.57406	2.85264	2.96854	3.30503	3.61439	3.97299	4.27425	4.60077	4.52853	4.41279	4.00673	3.75301	3.30204	3.086	2.79405	2.50818	2.49781	2.48231	2.45508	2.84286	2.97968	3.02132	3.1302	3.36132	3.44693
345	5.38864	5.66842	5.81593	6.82236	6.9118	7.30294	8.43042	9.23349	9.58748	9.19514	9.07084	7.75544	7.28608	6.26731	5.66463	5.71677	5.18645	4.80851	4.63345	4.52864	4.7242	4.67101	4.24856	4.19199	4.20447	4.7823	4.62206	5.01418	5.30348	5.86998	5.97757	6.54497	6.77803	6.68665	6.10354	5.79765	5.4549	4.89369	4.82639	4.18894	4.13397	3.85922	3.79543	4.19535	4.57214	4.67173	5.00466	5.4915	5.69308
346	5.11535	5.36139	5.38544	6.69052	6.61158	7.05379	8.40691	9.16923	9.40562	9.0066	8.76947	7.49884	6.34739	5.53704	4.89484	5.12458	4.70928	4.38303	4.23266	4.04742	4.40979	4.30853	3.95484	3.95146	4.18806	4.554	4.38223	4.79216	4.81213	5.15952	5.36911	5.62998	5.98143	5.97862	5.47361	5.34414	5.04195	4.64747	4.44982	3.97829	4.08737	3.9375	3.60293	3.90245	4.20464	4.35944	4.60777	4.68389	5.31102
347	4.956	5.41648	5.25777	6.46952	6.45749	6.76129	7.93798	8.76165	8.85828	8.41305	7.98872	6.85213	6.27425	5.10109	4.63065	5.09308	4.52797	4.35423	4.37043	4.19888	4.28285	4.55	4.27471	4.39052	4.25285	4.5757	4.44523	4.62636	4.69748	5.09659	5.06613	5.58415	5.75787	5.84921	5.44983	5.25858	5.02211	4.66473	4.57267	4.13001	4.21639	3.91409	3.64349	3.92963	4.0139	4.14796	4.68167	4.72152	5.37942
348	3.92052	4.31719	4.32176	5.29094	5.4687	5.92552	7.10121	7.6476	7.99155	7.54863	7.04014	6.22534	5.28671	4.27204	3.68439	3.85542	3.52477	3.21261	3.10166	3.03959	3.2508	3.4871	3.19945	2.91532	3.04168	3.11888	3.04714	3.28751	3.33601	3.7438	3.77216	4.31281	4.27974	4.22478	3.87355	3.66516	3.38663	3.07792	3.03483	2.6679	2.79909	2.50198	2.23095	2.43823	2.57862	2.7128	2.99449	3.14037	3.56554
349	3.80257	4.15938	4.23816	5.24318	5.34773	5.91471	7.16608	7.70285	8.09668	7.77227	7.08623	5.95293	5.17645	4.10544	3.44411	3.6363	3.23121	3.12379	2.94896	2.96918	3.22542	3.37489	3.17041	2.84779	2.98675	3.11433	2.94954	3.11239	3.29773	3.5137	3.55567	4.08032	4.09095	4.07408	3.85561	3.37448	3.28154	3.13964	2.9211	2.64892	2.73295	2.49863	2.09229	2.20023	2.46194	2.54282	2.9276	3.22439	3.50265
350	4.45456	4.63292	4.69257	5.6038	5.81143	6.22132	7.3902	7.87678	8.29796	7.77717	6.9952	6.08676	5.25304	4.06117	3.63965	4.0256	3.75812	3.34692	3.43381	3.39375	3.85999	4.24243	3.96301	3.51893	3.51974	3.55966	3.30221	3.49194	3.50686	3.71889	3.75281	4.31041	4.1223	4.26953	4.0402	3.60714	3.62799	3.17818	3.23649	2.92582	3.16162	2.65355	2.07746	2.23954	2.40506	2.48725	2.88311	3.233	3.7524
351	3.02044	3.32946	3.34129	4.04134	4.45826	5.03904	6.37313	6.88196	7.31224	7.08377	6.36158	5.35127	4.40295	3.02532	2.52707	2.51625	2.32372	2.1192	2.05267	1.97958	2.28003	2.39194	2.27774	2.05535	2.09811	2.08516	1.97172	2.14181	2.24063	2.43322	2.53299	2.81786	2.85529	2.76496	2.53495	2.36315	2.20112	2.02293	1.98385	1.83837	2.03216	1.74377	1.41744	1.5494	1.68465	1.77037	1.99226	2.13479	2.34936
352	3.06449	3.49791	3.32148	4.47035	4.57891	5.13886	6.64258	7.09688	7.66493	7.48825	6.642	5.53311	4.54619	3.21037	2.69466	2.8336	2.53216	2.28472	2.21952	2.19847	2.49755	2.64749	2.43713	2.25009	2.31455	2.2383	2.14727	2.45975	2.45451	2.69623	2.76793	3.17989	3.05673	3.08781	2.87434	2.55571	2.4277	2.1283	2.14481	1.86751	1.98324	1.73499	1.48823	1.51868	1.62715	1.76327	2.07674	2.33084	2.62118
353	3.20674	3.30825	3.18167	4.11572	4.42428	4.91851	6.64695	6.89372	7.63276	7.44688	6.58998	5.49202	4.23475	2.79587	2.16028	2.44634	2.35467	2.20075	2.26279	2.43294	2.8406	3.13175	2.82968	2.48869	2.54969	2.46919	2.21158	2.53991	2.19008	2.45724	2.41162	2.61002	2.7275	2.74106	2.53719	2.4741	2.61097	2.15148	2.22264	2.00065	2.24606	1.95072	1.5417	1.64176	1.84914	1.79229	2.15845	2.36853	2.86648
354	3.45432	3.56241	3.53791	4.49745	4.73612	5.43543	6.64655	6.71331	7.19775	7.14001	6.26732	5.34773	3.94673	2.78631	2.29369	2.67092	2.71152	2.28914	2.40782	2.62192	2.97386	3.46254	3.20349	2.83504	2.81724	2.59341	2.32792	2.53277	2.05965	2.62652	2.35019	2.6338	2.54217	2.56619	2.59253	2.09447	2.37682	2.08678	2.30286	2.16658	2.50444	2.11421	1.68477	1.74277	1.79102	1.60027	2.11095	2.17715	2.59179
355	2.35235	2.58025	2.63674	3.59626	3.87277	4.62171	6.27848	6.39778	7.0357	7.08361	6.29768	5.34003	3.75535	2.20413	1.57357	1.72569	1.61916	1.5202	1.64605	1.63003	1.88267	2.13368	2.09757	1.82351	1.81381	1.64683	1.47964	1.56714	1.40399	1.6498	1.6487	1.85732	1.87213	1.85529	1.69873	1.56279	1.55054	1.41924	1.48651	1.43607	1.62404	1.45987	1.38404	1.34522	1.33797	1.27	1.45288	1.513	1.79118
356	2.63642	2.92066	2.98372	3.85503	4.25046	4.96688	6.50847	6.93893	7.51906	7.52598	6.69447	6.1352	4.1673	2.44258	1.71906	1.82567	1.70576	1.58711	1.902	2.00133	2.28513	2.79611	2.68558	2.33059	2.31305	2.0437	1.75424	1.67104	1.42012	1.6268	1.69053	1.97466	1.9456	1.95474	1.68234	1.59625	1.68807	1.55037	1.91178	1.8778	2.19843	2.00929	1.75263	1.71215	1.64553	1.54937	1.75112	1.72871	2.07748
357	3.27052	3.45621	3.5538	4.37235	4.70242	5.10202	6.3315	7.21856	7.52035	7.49405	6.8744	6.0833	4.27834	2.71625	1.91951	2.24646	2.17817	1.94533	2.47235	2.58745	3.05715	3.58933	3.71162	3.08596	3.36572	2.69227	2.12824	2.05459	1.65385	2.02301	2.00306	2.34654	2.36372	2.22627	1.97367	1.82398	2.09223	2.2144	2.4505	2.6008	3.09353	2.8605	2.52205	2.53602	2.32016	2.04925	2.25637	2.14753	2.52392
358	5.21842	5.4032	5.07306	6.63488	6.96209	7.01431	7.83142	8.47257	8.92964	8.45395	7.48536	6.85329	5.16291	3.81621	3.07257	4.01007	4.16463	3.40142	4.52239	4.40583	5.41595	5.71784	5.87834	5.12077	5.33663	4.74977	3.89241	3.66891	3.09319	3.80556	3.39087	4.31323	4.00824	4.02914	3.68682	3.12989	4.02636	3.37214	4.39176	4.5225	5.38651	5.0024	4.39658	5.07373	4.17723	3.25667	3.76557	3.55934	4.50659
359	7.12925	7.39796	6.51177	7.99204	7.53794	8.00371	9.08984	9.36762	9.70827	9.49067	8.87832	7.80389	6.10381	4.67393	3.88361	5.09402	5.18812	4.98335	6.90601	8.02451	8.47517	10.8055	10.546	10.0252	9.35666	8.11226	6.88989	6.40618	4.72584	5.26354	5.04331	5.78202	5.4152	5.76306	5.58842	5.11354	6.09756	5.37327	7.32979	8.07701	8.66743	8.28154	7.74802	7.86373	5.97729	4.50435	5.70742	4.73599	6.20154
360	9.98446	9.86053	10.247	11.3303	11.9078	12.3776	12.4499	12.9365	13.5004	12.4096	11.1073	9.93801	8.49768	7.61718	6.72108	8.60364	8.09734	7.29091	8.29118	8.70355	9.60428	11.5528	11.4518	11.0811	10.8419	9.24165	7.19133	7.05516	5.81778	6.77813	7.22667	9.01715	8.41969	7.83196	6.68799	6.45461	6.68762	6.1723	7.91155	9.62494	11.0946	10.3858	10.0192	9.32228	7.91988	5.99242	7.55418	6.41249	7.48636
361	15.0764	15.4068	15.4093	16.0005	17.1039	17.4333	16.8883	17.6193	17.9133	16.9685	15.3824	13.499	12.2906	10.7307	10.1004	12.5552	13.8304	12.9309	14.5259	17.2359	17.9185	20.4956	19.6299	18.5635	18.1096	15.3139	13.4042	13.1503	9.83501	10.9042	9.46417	11.2838	9.36864	10.027	10.9749	9.53753	12.0788	10.6294	13.6921	15.409	16.1934	15.0704	14.5187	13.1076	10.5467	9.36327	10.6006	9.19125	12.8013
362	21.7846	23.122	22.7704	23.0738	24.0302	24.3928	23.6932	23.6861	23.8799	21.4802	19.5985	17.5686	16.6016	16.7743	17.6043	19.9311	19.9217	19.3346	20.1027	21.6561	21.7345	23.6751	23.8536	22.3348	21.3344	17.9664	17.1908	16.3068	14.5907	16.0104	15.831	17.8513	14.7853	14.7781	14.4417	12.0057	14.2701	12.4223	16.0744	18.9985	19.0932	17.4228	17.1376	14.2437	11.9308	10.2902	12.358	11.2276	14.7618
363	21.0919	21.5616	21.3884	21.5282	22.8791	22.7693	22.4532	22.9263	22.9109	21.0276	19.5355	17.466	16.4834	16.1695	16.546	18.9633	18.935	18.9431	20.6666	22.1592	22.6282	24.511	24.3704	23.5901	22.4612	20.2432	18.212	17.7388	16.0336	16.7949	15.7077	17.6567	15.2542	16.6853	16.7859	14.8009	17.0623	15.1313	18.2214	19.3712	20.9451	18.6607	17.8525	15.6854	13.7844	11.9829	14.6956	12.7452	18.2037
364	24.8235	25.6775	25.2627	25.7523	26.6841	26.1858	25.9217	26.0824	25.6515	24.3384	22.5968	20.8024	20.0464	20.1499	21.1987	23.4943	23.973	23.4119	24.7208	25.4859	26.2667	27.5427	26.8022	26.0887	25.3128	23.9792	22.2449	23.1109	20.2417	21.902	20.2882	21.488	19.1824	21.1329	22.3608	18.6589	21.7032	19.3888	21.5034	22.3134	22.9144	21.0723	19.886	17.2676	15.3458	15.2702	17.3081	15.8899	21.6054
365	25.8666	26.9469	26.0137	26.8117	27.6979	27.5256	27.2066	27.4042	26.8088	25.8017	24.3927	23.6679	23.8053	23.8808	23.6611	25.4152	25.2122	24.2686	25.6312	25.6272	26.0386	27.2287	26.8623	26.0525	25.2422	23.7629	23.3063	23.6722	22.1299	24.1839	23.2425	24.6102	22.8575	24.0366	24.3642	21.0583	22.8902	20.5782	21.783	23.0523	23.1966	20.7876	19.9428	17.6916	15.3419	15.9691	18.2791	19.104	22.5781
366	26.8685	27.5676	26.8593	27.7418	28.2533	27.6824	27.7529	27.4395	27.3753	26.1738	25.1	24.3182	24.322	24.5163	24.5452	26.1105	26.6986	25.0731	26.764	26.7916	27.6474	28.596	27.9801	27.1288	26.5249	25.5823	24.7821	25.7069	23.9148	25.723	24.7321	25.5275	24.4535	25.5944	25.8533	23.4058	24.6018	22.382	23.7763	24.5731	24.8137	22.7571	20.9397	18.9622	17.5907	18.4849	20.706	20.979	24.8359
367	26.7608	27.6514	26.8198	27.7076	28.2851	27.68	27.8528	27.746	27.5407	26.5573	25.7769	25.2898	25.2954	25.2438	25.2463	26.5783	26.6612	25.2312	26.8638	26.3728	27.4251	28.4404	27.5364	26.5754	26.1152	25.5778	24.6607	25.3408	24.3838	25.9016	25.2814	26.4741	25.135	26.1124	26.4499	24.3638	25.352	22.7586	23.4216	24.1918	24.2169	21.9544	21.2001	18.814	17.3294	19.2004	20.7358	22.1351	24.621
368	27.1338	27.8227	27.3668	28.0971	28.474	28.1367	27.8359	27.7074	27.416	26.2178	25.4905	25.1357	24.835	25.5793	25.3313	26.9881	26.9337	25.633	27.0773	27.2639	27.8744	28.9676	28.7642	27.578	27.463	26.3681	25.852	26.5476	24.79	26.599	26.0335	26.6978	26.5325	26.966	27.2106	25.1884	26.1473	23.9401	24.9975	25.6066	25.8608	23.606	22.3683	20.6907	19.6263	20.6999	22.83	23.4332	26.149
369	27.4951	27.9563	27.3086	28.2897	28.7332	28.212	28.2168	28.1265	27.5732	26.5992	26.1207	25.5597	25.6472	26.0105	25.9029	27.3945	27.5721	26.298	27.0699	27.5264	28.7274	29.1011	28.772	27.7077	27.785	26.7863	25.9749	27.1288	25.5635	27.1159	26.9377	27.3932	27.0915	27.6144	27.4946	26.136	26.8981	24.9118	25.3332	25.8543	25.7713	24.0801	22.306	21.1401	20.5659	22.0159	23.4624	24.3353	26.5725
370	28.6201	29.1721	28.6334	29.3639	29.5969	29.1703	29.3417	29.1446	28.8221	27.8359	27.515	27.3531	27.409	27.6491	27.4816	28.7134	28.6354	27.6208	28.3762	28.3271	28.8942	29.3307	29.0345	28.2681	27.8632	27.2106	27.1327	27.9645	27.1761	28.3603	28.2405	28.561	28.4958	28.5764	28.5678	27.2417	27.5251	26.0925	25.8201	26.5832	26.1593	24.0352	22.7854	21.8392	21.5557	23.3652	24.488	25.8947	27.1837
371	29.1821	29.3734	28.563	29.6496	29.7093	29.4235	29.3571	29.2081	28.9502	27.9622	27.6045	27.5219	27.609	28.0828	27.7355	29.0279	29.011	28.3256	29.0257	28.808	29.5105	29.8959	29.5591	28.9301	28.6859	28.1668	27.9689	28.7895	27.9458	28.847	28.8998	29.0258	29.0675	29.1003	29.0462	27.9486	28.2913	27.3212	27.4253	27.4814	27.4524	25.7614	23.88	23.503	24.1517	24.7531	26.3302	27.3077	28.4863
372	29.8466	30.1573	29.7996	30.3693	30.3453	30.1319	30.1165	29.9922	29.7686	29.2917	28.9766	28.9274	28.9019	29.2539	29.5695	30.0759	30.0937	29.3508	29.8808	29.7959	30.3002	30.4935	30.3015	29.5673	29.6393	29.3783	29.2633	30.0173	29.3675	29.9338	30.0953	29.9218	30.0446	30.1384	30.0565	29.4425	29.6914	28.7034	28.7573	28.7682	28.6921	27.113	25.5463	25.3357	25.9373	26.7282	27.8317	28.7904	29.5967
373	30.1024	30.3403	30.0949	30.5433	30.6272	30.4112	30.366	30.192	29.9515	29.612	29.1239	29.1204	29.1356	29.6643	29.6942	30.3249	30.1523	29.7318	30.1558	29.8819	30.3732	30.576	30.3829	29.8958	29.7893	29.6048	29.4303	30.0799	29.6993	30.1915	30.2673	30.3493	30.3566	30.4476	30.3151	29.7352	29.9169	29.0797	29.0389	29.0186	28.6976	27.3834	25.9328	25.4898	26.2038	27.3684	28.1739	29.2537	29.8064
374	30.2502	30.3508	30.1753	30.5911	30.6339	30.2872	30.5066	30.3019	30.0072	29.6801	29.4433	29.2287	29.1685	29.6216	29.9984	30.3004	30.3119	29.7521	30.3067	29.9868	30.5954	30.5414	30.4259	29.8138	30.2031	29.9547	29.7933	30.4057	29.859	30.5443	30.3815	30.2012	30.3763	30.4945	30.2801	30.0225	30.1099	29.5758	29.6827	29.1729	29.2329	28.2068	26.5939	26.2479	27.1935	28.2503	28.7481	29.7316	30.1057
375	30.5386	30.5865	30.2702	30.6567	30.7146	30.5785	30.5493	30.6048	30.53	30.249	30.043	29.7268	29.804	30.0096	30.1246	30.4697	30.3142	30.0232	30.5912	30.0801	30.6927	30.6412	30.5325	30.3766	30.0351	30.0665	30.042	30.2803	30.0524	30.5354	30.6246	30.4301	30.6506	30.6883	30.5839	30.1503	30.2336	29.9694	29.5732	29.8795	29.4836	28.6249	27.8359	27.3298	27.3086	28.7461	29.0333	30.0894	30.1759
376	30.5875	30.6449	30.5891	30.8434	30.7932	30.5923	30.6465	30.4911	30.3103	30.2889	29.9007	29.8862	29.616	30.0649	30.4274	30.5484	30.5027	30.3399	30.7211	30.3771	30.6464	30.756	30.6873	30.2937	30.4584	30.3221	30.2973	30.6125	30.4923	30.6332	30.8425	30.5439	30.7974	30.7797	30.6748	30.3669	30.4623	30.2251	30.0928	29.9974	29.8711	29.1824	28.4607	28.0127	28.5938	29.5795	29.6303	30.4866	30.5568
377	30.8113	30.8143	30.7046	30.9507	30.9624	30.8305	30.8939	30.778	30.5381	30.4561	30.1664	30.2787	30.1334	30.4018	30.7756	30.8343	30.7838	30.5169	30.7041	30.6086	30.8108	30.8518	30.8266	30.5076	30.5205	30.5387	30.586	30.729	30.6251	30.8472	31.0059	30.7513	30.9311	30.9786	30.9047	30.6107	30.6982	30.5449	30.326	30.4824	30.2615	29.7306	29.4357	28.9736	28.9812	30.0477	29.9164	30.6515	30.6821
378	30.8077	30.7131	30.6788	30.9413	30.9033	30.7252	30.8237	30.8091	30.6517	30.3935	30.0198	30.2319	30.1308	30.3895	30.4789	30.7682	30.6986	30.5129	30.7683	30.52	30.7131	30.8431	30.8955	30.5771	30.5301	30.5098	30.5619	30.7674	30.8601	30.9209	30.9839	30.6546	30.8969	31.0338	30.9374	30.6324	30.6524	30.6153	30.2737	30.3037	30.0362	29.7037	29.3637	29.0553	29.0666	29.9436	29.8935	30.8014	30.6345
379	30.8889	30.8682	30.7327	31.0234	31.014	30.8489	30.9168	30.8207	30.6838	30.5469	30.2569	30.2399	30.1976	30.4199	30.7136	30.8305	30.8213	30.6807	30.8701	30.6387	30.9625	30.9597	30.8833	30.8158	30.8177	30.5931	30.67	30.9473	30.8506	30.9842	31.0305	30.7704	30.942	30.9839	30.995	30.7667	30.8596	30.8503	30.4559	30.5373	30.3265	30.1249	29.6855	29.5869	29.7458	30.2491	30.2444	30.8022	30.777
380	30.995	31.0317	30.9831	31.1361	31.1703	31.0282	31.0519	30.9655	30.9011	30.6254	30.542	30.5153	30.3523	30.7138	30.9086	31.0397	31.0235	30.9111	31.0558	30.7901	31.0999	31.1131	31.117	30.9479	30.916	30.7502	30.8745	31.0833	31.0947	31.0648	31.236	30.9397	31.1086	31.164	31.127	30.9607	30.9219	30.9333	30.5585	30.7008	30.4981	30.142	29.782	29.7196	29.6431	30.384	30.3392	30.9812	30.9094
381	30.9936	30.9857	30.8545	31.0817	31.0916	30.8993	30.997	30.89	30.8121	30.7569	30.4433	30.5833	30.3731	30.6181	30.8324	31.0697	30.9621	30.8686	31.0388	30.7524	31.0691	31.0789	31.0686	30.8878	30.9591	30.8179	30.9397	31.0176	31.0835	31.1203	31.2051	30.9549	31.0819	31.2168	31.0926	30.9532	30.9665	30.9748	30.6909	30.7754	30.6113	30.3325	30.0697	30.0024	30.0503	30.4684	30.4034	31.0034	31.0386
382	31.1868	31.1579	31.0049	31.1541	31.1412	31.0535	31.113	31.0478	30.8715	30.7982	30.656	30.804	30.6601	30.7806	31.1063	31.191	31.1542	31.1442	31.318	31.101	31.2561	31.26	31.3193	31.1507	31.1499	30.9864	31.1294	31.2266	31.206	31.2358	31.3394	31.1006	31.2534	31.3005	31.2861	31.1678	31.1797	31.0717	30.9094	31.0265	30.8731	30.6706	30.4273	30.3394	30.3297	30.6828	30.6919	31.1813	31.0919
383	31.1662	31.1758	31.1024	31.2607	31.2961	31.0605	31.1197	31.1225	31.1266	30.958	30.7603	30.9247	30.6857	30.7872	31.073	31.1904	31.1237	31.1781	31.3531	31.0761	31.238	31.1849	31.3167	31.2171	31.1461	30.994	31.19	31.187	31.3109	31.2642	31.3823	31.1798	31.3412	31.2745	31.2423	31.211	31.1678	31.1355	30.9882	31.0301	31.0193	30.6441	30.4862	30.5662	30.6184	30.7631	30.8083	31.2328	31.1683
384	31.2363	31.2095	31.1443	31.2913	31.3128	31.1456	31.1488	31.1075	30.9939	30.8127	30.7451	30.925	30.8281	30.932	31.1601	31.2782	31.2105	31.2122	31.2546	31.1583	31.2204	31.3031	31.2956	31.2459	31.2408	31.1532	31.1917	31.2413	31.3528	31.2963	31.4297	31.1846	31.2538	31.3387	31.343	31.272	31.1935	31.168	31.0264	31.1757	31.0179	30.7409	30.626	30.6721	30.6374	30.8542	31.018	31.2275	31.2615
385	31.284	31.3045	31.1989	31.3616	31.299	31.1871	31.2224	31.2021	31.1793	31.0122	30.8876	30.992	30.8111	31.0357	31.2227	31.3569	31.2765	31.2885	31.3746	31.2283	31.3171	31.3364	31.3893	31.3169	31.354	31.2296	31.2914	31.3378	31.4088	31.3438	31.4205	31.3074	31.3459	31.418	31.3702	31.3514	31.2711	31.2332	31.1184	31.1406	31.1144	30.8675	30.6991	30.7223	30.7477	31.0115	31.024	31.3344	31.2844
386	31.3189	31.3068	31.2529	31.3886	31.3965	31.2353	31.2541	31.2434	31.2391	31.0938	30.961	31.1135	30.9631	31.1299	31.2713	31.3865	31.2622	31.3059	31.3875	31.2685	31.2818	31.3788	31.3824	31.3576	31.3139	31.187	31.3344	31.3204	31.4237	31.3794	31.459	31.2431	31.3279	31.4105	31.385	31.3659	31.2995	31.3131	31.1962	31.2187	31.0883	30.9902	30.8235	30.9219	30.8443	31.0349	31.0489	31.3619	31.3344
387	31.3708	31.3173	31.2774	31.3626	31.361	31.249	31.2673	31.2264	31.248	31.0904	30.9728	31.1401	30.9763	31.0491	31.2869	31.3908	31.3065	31.3682	31.4531	31.2451	31.374	31.3337	31.4318	31.3867	31.302	31.2762	31.3433	31.306	31.4511	31.3892	31.4905	31.3377	31.3936	31.4093	31.3676	31.3689	31.3108	31.276	31.214	31.1975	31.206	31.0104	30.9338	30.7931	30.9325	31.0586	31.0918	31.3659	31.3726
388	31.3781	31.3444	31.3414	31.4131	31.4156	31.3104	31.3666	31.3852	31.2975	31.1689	31.1162	31.255	31.1384	31.1481	31.3841	31.4217	31.3386	31.3648	31.4218	31.3359	31.3297	31.3165	31.4468	31.3486	31.3462	31.2572	31.4066	31.3313	31.4923	31.4172	31.4766	31.3814	31.4465	31.4474	31.4394	31.4144	31.3581	31.3736	31.1986	31.3134	31.2603	30.9926	30.9992	30.9224	31.0716	31.2008	31.0982	31.4289	31.3532
389	31.436	31.441	31.3581	31.4403	31.4542	31.3073	31.3935	31.3565	31.3315	31.217	31.1139	31.2889	31.2085	31.2124	31.3804	31.4311	31.3448	31.4064	31.4662	31.3434	31.3714	31.4387	31.4907	31.4402	31.4324	31.331	31.4149	31.4012	31.5007	31.4377	31.5261	31.3953	31.4433	31.5094	31.4459	31.4056	31.3889	31.4054	31.3014	31.3498	31.3459	31.0804	31.0941	31.0188	31.1174	31.2194	31.1681	31.4448	31.374
390	31.4465	31.4109	31.3418	31.4173	31.4722	31.3013	31.358	31.3105	31.2233	31.109	31.1152	31.2141	31.0816	31.1302	31.3743	31.4403	31.3858	31.3868	31.4968	31.4174	31.3909	31.42	31.5154	31.4229	31.4582	31.3842	31.4396	31.4266	31.4683	31.4658	31.5291	31.3925	31.4166	31.4777	31.4767	31.4118	31.4565	31.4552	31.2924	31.4048	31.3059	31.1878	31.2091	30.9603	31.1119	31.2521	31.2103	31.4599	31.4488
391	31.4573	31.4071	31.4347	31.444	31.4951	31.3546	31.3946	31.3573	31.3291	31.2646	31.1669	31.318	31.1761	31.2064	31.3199	31.4138	31.3526	31.4442	31.4556	31.4348	31.3735	31.4851	31.5043	31.4512	31.4573	31.3968	31.4777	31.4083	31.5173	31.478	31.5505	31.3911	31.412	31.4584	31.483	31.4593	31.4377	31.4487	31.3081	31.4465	31.3584	31.1697	31.1919	31.1308	31.1429	31.3061	31.2273	31.4794	31.4144
392	31.389	31.4106	31.3439	31.4114	31.4417	31.2922	31.3448	31.3224	31.2411	31.1869	31.205	31.2641	31.1325	31.1923	31.3514	31.439	31.3971	31.421	31.4922	31.4459	31.4419	31.4594	31.5024	31.4737	31.4258	31.3974	31.4361	31.4202	31.5254	31.4642	31.5065	31.3649	31.4329	31.4908	31.4789	31.433	31.438	31.4838	31.3564	31.4324	31.3486	31.2423	31.1758	31.0605	31.1593	31.2812	31.2305	31.4579	31.4047
393	31.4434	31.4794	31.4635	31.4687	31.4507	31.3439	31.3934	31.4497	31.2902	31.3378	31.2938	31.3385	31.2424	31.2496	31.4555	31.4785	31.4752	31.4936	31.5012	31.495	31.4983	31.4767	31.5431	31.4847	31.5006	31.4606	31.5312	31.471	31.5751	31.5168	31.5482	31.5179	31.4706	31.5275	31.5181	31.5067	31.5088	31.5095	31.4303	31.4965	31.4336	31.3375	31.2905	31.1754	31.188	31.3578	31.3622	31.4984	31.4736
394	31.4735	31.4399	31.4674	31.4549	31.4885	31.3797	31.3591	31.3699	31.2523	31.3147	31.2083	31.2906	31.2351	31.2627	31.4211	31.4723	31.4365	31.4822	31.5264	31.4908	31.4507	31.5294	31.5548	31.5312	31.5163	31.4424	31.5255	31.4708	31.575	31.5076	31.5705	31.4553	31.4481	31.5121	31.5605	31.4964	31.4839	31.5024	31.3554	31.5079	31.408	31.3108	31.3119	31.1827	31.2018	31.4033	31.3458	31.5142	31.4475
395	31.4541	31.4544	31.3976	31.4048	31.4298	31.4043	31.3564	31.3843	31.2613	31.2901	31.2944	31.3141	31.2374	31.229	31.4433	31.4429	31.402	31.4897	31.5163	31.4179	31.4109	31.4396	31.4887	31.5082	31.4607	31.4417	31.5038	31.4573	31.5603	31.4849	31.5629	31.4328	31.4765	31.5089	31.5119	31.461	31.4255	31.5234	31.4024	31.448	31.3699	31.3614	31.2466	31.1618	31.1831	31.295	31.3011	31.5126	31.4274
396	31.4745	31.4653	31.4011	31.4488	31.4886	31.3255	31.3743	31.3767	31.2868	31.3162	31.2809	31.3528	31.3092	31.2232	31.4472	31.4847	31.4437	31.4519	31.5266	31.4556	31.4138	31.4674	31.4838	31.4655	31.491	31.4382	31.5355	31.4502	31.5514	31.5263	31.5602	31.4713	31.4574	31.5061	31.5418	31.504	31.4961	31.5185	31.386	31.4899	31.4063	31.3321	31.3073	31.2163	31.2515	31.3516	31.3125	31.5439	31.4636
397	31.5349	31.506	31.4873	31.5091	31.5509	31.4077	31.4458	31.4675	31.3657	31.3531	31.3561	31.4073	31.3549	31.3636	31.4678	31.514	31.4463	31.5027	31.5419	31.4931	31.4997	31.5241	31.5551	31.5286	31.4848	31.4904	31.5777	31.5097	31.6112	31.5493	31.5655	31.4961	31.478	31.524	31.5525	31.5265	31.5262	31.5276	31.4282	31.5336	31.4518	31.3619	31.371	31.2673	31.2775	31.3682	31.3676	31.5332	31.4964
398	31.4983	31.4933	31.4155	31.4584	31.4935	31.3811	31.4177	31.4094	31.3834	31.3451	31.3226	31.4249	31.2787	31.2609	31.3976	31.482	31.4603	31.4975	31.5327	31.4453	31.447	31.4421	31.5174	31.5212	31.4538	31.4866	31.5448	31.4749	31.5661	31.5196	31.572	31.4815	31.5111	31.5484	31.5271	31.466	31.4751	31.5143	31.3899	31.4803	31.4002	31.3288	31.3306	31.2198	31.2935	31.359	31.3421	31.5235	31.4825
399	31.5138	31.5091	31.4675	31.4789	31.5219	31.3907	31.4187	31.439	31.3604	31.4029	31.3494	31.4263	31.3016	31.3618	31.431	31.4653	31.472	31.4768	31.5512	31.5102	31.4924	31.4808	31.5289	31.5483	31.4988	31.5031	31.5633	31.4976	31.5876	31.5431	31.5998	31.4963	31.5192	31.5446	31.5648	31.5186	31.5365	31.55	31.4295	31.5016	31.455	31.4128	31.4157	31.2931	31.3133	31.4117	31.4101	31.5658	31.4897
400	31.5208	31.5111	31.451	31.4782	31.4731	31.3412	31.4333	31.4109	31.4048	31.3351	31.3041	31.4381	31.3394	31.2917	31.4411	31.4883	31.4114	31.4822	31.5347	31.4327	31.4337	31.4724	31.4838	31.4771	31.4798	31.4182	31.5287	31.4583	31.5979	31.5349	31.5924	31.5093	31.5101	31.5577	31.5586	31.5222	31.4899	31.547	31.3839	31.4993	31.4086	31.4007	31.375	31.2459	31.3554	31.359	31.3465	31.54	31.4707
401	31.5218	31.5284	31.463	31.4919	31.5221	31.4171	31.4372	31.4688	31.3943	31.4629	31.3767	31.4129	31.3474	31.2837	31.3332	31.4395	31.448	31.4654	31.5331	31.483	31.4717	31.5166	31.5584	31.4748	31.503	31.4667	31.5481	31.49	31.5715	31.5319	31.5845	31.5066	31.5204	31.547	31.5462	31.4935	31.5044	31.5191	31.4252	31.4905	31.4665	31.4482	31.4017	31.3104	31.3579	31.3564	31.4524	31.5462	31.4871
402	31.5049	31.5093	31.4885	31.5278	31.5223	31.4087	31.4332	31.4357	31.3744	31.4015	31.3426	31.4361	31.3536	31.3348	31.4983	31.5379	31.4777	31.5169	31.541	31.5139	31.4534	31.5351	31.5562	31.539	31.5384	31.4528	31.5643	31.5167	31.6222	31.5518	31.6143	31.5431	31.5376	31.5607	31.579	31.5474	31.5641	31.5476	31.4693	31.5622	31.4995	31.4277	31.4672	31.3389	31.3902	31.4432	31.3983	31.5506	31.5325
403	31.4779	31.5059	31.5047	31.4711	31.5043	31.3976	31.451	31.4566	31.3864	31.4383	31.3734	31.4382	31.3561	31.3505	31.4314	31.5219	31.4278	31.4959	31.5406	31.4943	31.4527	31.4288	31.5111	31.5251	31.4905	31.4529	31.5739	31.4986	31.576	31.5292	31.595	31.4832	31.5226	31.5251	31.5558	31.5306	31.5226	31.5494	31.4322	31.5203	31.4223	31.4399	31.4178	31.3147	31.3327	31.3509	31.4225	31.5246	31.5298
404	31.472	31.5373	31.4881	31.4902	31.4525	31.3998	31.4666	31.4094	31.2947	31.3475	31.2774	31.3848	31.3643	31.351	31.4815	31.5325	31.5194	31.5363	31.535	31.499	31.5301	31.4956	31.549	31.5463	31.5095	31.5248	31.5726	31.5112	31.5866	31.5651	31.597	31.5136	31.505	31.5673	31.5698	31.5259	31.575	31.5808	31.4968	31.5315	31.4994	31.4282	31.4876	31.3104	31.3792	31.4171	31.4445	31.5442	31.523
405	31.5034	31.5318	31.5225	31.5187	31.4933	31.4306	31.4775	31.463	31.4057	31.4189	31.3562	31.4471	31.4042	31.3768	31.488	31.5583	31.4918	31.5137	31.5441	31.5443	31.4918	31.52	31.5404	31.5665	31.5086	31.4839	31.5738	31.5346	31.5731	31.5652	31.5879	31.5572	31.5586	31.554	31.5869	31.5424	31.5771	31.5919	31.4621	31.5467	31.4997	31.4106	31.4021	31.3783	31.4064	31.3914	31.4613	31.5553	31.5174
406	31.4918	31.4876	31.446	31.4737	31.488	31.3329	31.3824	31.4183	31.3284	31.3803	31.2337	31.3937	31.3334	31.2962	31.4573	31.4723	31.4529	31.4563	31.5343	31.4179	31.4581	31.4794	31.5025	31.4651	31.5105	31.4197	31.5406	31.4794	31.5462	31.5323	31.5686	31.5092	31.4735	31.5144	31.53	31.495	31.4993	31.5267	31.408	31.4854	31.4086	31.3694	31.3661	31.3071	31.3434	31.3353	31.3581	31.5245	31.4903
407	31.479	31.5235	31.4558	31.4944	31.496	31.4051	31.427	31.4648	31.3615	31.3867	31.3672	31.4345	31.3513	31.2788	31.4447	31.5349	31.4734	31.5188	31.5621	31.4784	31.5113	31.5442	31.5712	31.5091	31.5126	31.5193	31.5585	31.5291	31.5578	31.5578	31.5664	31.5193	31.5151	31.5488	31.5786	31.5007	31.5774	31.5441	31.4478	31.517	31.504	31.4917	31.394	31.3426	31.4052	31.3858	31.4135	31.57	31.5383
408	31.5085	31.5307	31.4557	31.4917	31.4794	31.3668	31.4141	31.4496	31.3366	31.4115	31.3096	31.4198	31.3524	31.3135	31.4168	31.4746	31.4398	31.4573	31.566	31.4412	31.4983	31.4609	31.5097	31.494	31.5128	31.4385	31.5142	31.4733	31.5419	31.5391	31.5605	31.4843	31.5423	31.5266	31.5749	31.5158	31.5107	31.5271	31.4021	31.4645	31.51	31.4403	31.41	31.2848	31.3763	31.3657	31.4064	31.5409	31.5097
409	31.4921	31.4707	31.4744	31.4954	31.5037	31.4007	31.4539	31.3813	31.3428	31.3958	31.3556	31.4574	31.3982	31.3472	31.4693	31.5418	31.5113	31.4724	31.5072	31.5033	31.4934	31.5299	31.5513	31.5215	31.5482	31.5104	31.5661	31.5232	31.5828	31.5757	31.6147	31.5478	31.5755	31.5662	31.6151	31.5319	31.5662	31.5942	31.4915	31.5415	31.5047	31.4681	31.4801	31.3895	31.4035	31.4671	31.4246	31.5788	31.5392
410	31.5173	31.5003	31.4932	31.48	31.5084	31.432	31.4931	31.4864	31.387	31.4274	31.4104	31.4707	31.4353	31.3504	31.438	31.5373	31.4988	31.4854	31.5629	31.455	31.4816	31.4778	31.5339	31.5423	31.5414	31.532	31.565	31.5507	31.5928	31.5586	31.5994	31.569	31.5867	31.5897	31.6065	31.5499	31.5638	31.567	31.4946	31.5191	31.5365	31.5064	31.4569	31.3803	31.4511	31.4038	31.4564	31.5722	31.5633
411	31.4832	31.4374	31.4791	31.4681	31.4598	31.3717	31.4351	31.3851	31.2879	31.398	31.2966	31.4677	31.3682	31.3513	31.4817	31.5439	31.5095	31.4932	31.4936	31.5345	31.5003	31.5552	31.5688	31.538	31.541	31.5163	31.5876	31.5549	31.571	31.5674	31.6152	31.5481	31.5557	31.6014	31.6284	31.5434	31.5723	31.6139	31.4818	31.5635	31.5242	31.4808	31.4961	31.3542	31.4156	31.4346	31.4702	31.5679	31.5473
412	31.4985	31.5345	31.5199	31.5361	31.5162	31.4354	31.4573	31.3978	31.3305	31.4356	31.414	31.4484	31.4254	31.386	31.4978	31.513	31.4861	31.5173	31.5456	31.492	31.5374	31.4652	31.5408	31.5044	31.5032	31.5145	31.5849	31.5464	31.5862	31.5767	31.5788	31.5046	31.5475	31.5614	31.5791	31.5451	31.5936	31.5785	31.5259	31.5168	31.5398	31.4828	31.4662	31.3892	31.3944	31.4204	31.4652	31.5509	31.5559
413	31.5124	31.5145	31.4896	31.4896	31.4677	31.392	31.4531	31.4457	31.3638	31.4417	31.3548	31.4436	31.4065	31.3638	31.5182	31.5711	31.5002	31.5524	31.5596	31.5092	31.5154	31.551	31.5443	31.548	31.5476	31.5243	31.5836	31.5548	31.593	31.6075	31.5791	31.5637	31.5393	31.5888	31.6209	31.5866	31.6009	31.5955	31.4886	31.5682	31.5298	31.4697	31.4927	31.3858	31.4645	31.4596	31.5007	31.5744	31.5694
414	31.5148	31.5111	31.5251	31.538	31.5101	31.393	31.4662	31.4731	31.3839	31.4831	31.4007	31.4696	31.3807	31.4274	31.5249	31.5539	31.515	31.5425	31.569	31.5233	31.5372	31.5116	31.5859	31.5594	31.5287	31.5461	31.5924	31.5502	31.5884	31.6083	31.5935	31.5664	31.5511	31.5874	31.6338	31.5659	31.6021	31.6068	31.5289	31.5829	31.5475	31.4863	31.4945	31.4074	31.4668	31.4854	31.4893	31.5714	31.5813
415	31.5043	31.5294	31.5163	31.4956	31.5245	31.4356	31.4893	31.48	31.3619	31.4997	31.4035	31.4911	31.4836	31.3826	31.5112	31.5379	31.5233	31.5376	31.546	31.5291	31.5476	31.5656	31.5725	31.5738	31.5232	31.5646	31.5992	31.5655	31.5841	31.5872	31.5966	31.5235	31.5753	31.5864	31.6353	31.5745	31.6149	31.5995	31.5246	31.601	31.5332	31.4819	31.4754	31.424	31.4661	31.4661	31.5107	31.5875	31.584
416	31.5172	31.4944	31.4904	31.4969	31.4793	31.477	31.4528	31.4624	31.3699	31.4739	31.4211	31.431	31.4282	31.3761	31.5101	31.5316	31.4982	31.5281	31.5562	31.5616	31.5352	31.542	31.578	31.5642	31.5572	31.5662	31.6062	31.573	31.6038	31.6173	31.6365	31.5819	31.5618	31.6029	31.6679	31.5771	31.6137	31.6307	31.5376	31.6092	31.545	31.5013	31.5049	31.4369	31.486	31.4766	31.5102	31.5803	31.6077
417	31.4992	31.4913	31.4953	31.4717	31.4345	31.4548	31.4657	31.4789	31.3648	31.4626	31.386	31.451	31.4567	31.4131	31.485	31.5302	31.5163	31.5304	31.5216	31.5519	31.5064	31.5388	31.5648	31.5662	31.5505	31.5665	31.5865	31.5833	31.5801	31.6045	31.6068	31.5693	31.5755	31.6	31.6387	31.5791	31.6247	31.6245	31.5384	31.5841	31.539	31.5418	31.5309	31.4876	31.4863	31.4893	31.5022	31.5983	31.5813
418	31.5274	31.5332	31.5069	31.4962	31.4176	31.4527	31.4813	31.4556	31.3444	31.4722	31.4354	31.4877	31.4779	31.4165	31.5028	31.5642	31.5311	31.5248	31.5577	31.5365	31.5413	31.5523	31.5793	31.5772	31.5402	31.5745	31.5871	31.5908	31.59	31.627	31.6213	31.5867	31.5837	31.6148	31.6744	31.5878	31.6195	31.6248	31.5491	31.5948	31.5409	31.5356	31.5407	31.4794	31.4801	31.5071	31.535	31.6111	31.5929
419	31.5493	31.495	31.5085	31.4991	31.4797	31.4205	31.4691	31.4553	31.4015	31.4881	31.4125	31.5018	31.4866	31.4394	31.5068	31.5576	31.5366	31.5349	31.5607	31.5129	31.5698	31.5695	31.585	31.5759	31.5522	31.5766	31.6137	31.5903	31.6159	31.6404	31.628	31.5931	31.6058	31.6211	31.6619	31.581	31.6298	31.6374	31.5644	31.5927	31.5483	31.5573	31.5283	31.5087	31.5134	31.5045	31.5414	31.6135	31.6156
420	31.513	31.4822	31.5114	31.515	31.4564	31.4296	31.4961	31.4956	31.3966	31.4626	31.4511	31.4693	31.4814	31.4442	31.5623	31.5714	31.534	31.519	31.532	31.5119	31.4972	31.5304	31.5521	31.4701	31.5451	31.5819	31.6068	31.5885	31.6121	31.6097	31.6294	31.5998	31.5925	31.6144	31.6519	31.5846	31.6326	31.625	31.5531	31.5892	31.5846	31.5552	31.533	31.538	31.528	31.5296	31.5702	31.609	31.6112
421	31.5083	31.4302	31.4099	31.4798	31.3496	31.3359	31.4536	31.4026	31.3295	31.4002	31.4014	31.4077	31.4189	31.3379	31.4674	31.5099	31.5204	31.5029	31.5014	31.4672	31.5249	31.4509	31.5596	31.5201	31.593	31.5656	31.5855	31.5483	31.5826	31.5948	31.6134	31.5246	31.5729	31.6017	31.6467	31.5656	31.6129	31.6213	31.5538	31.5788	31.5736	31.5236	31.4949	31.4605	31.4818	31.5097	31.5183	31.5777	31.6053
422	31.5226	31.4752	31.4687	31.5064	31.4489	31.4108	31.4799	31.4454	31.3384	31.4811	31.4392	31.4686	31.4874	31.4553	31.5378	31.5528	31.5331	31.5582	31.5245	31.5266	31.5307	31.5316	31.5826	31.5354	31.5836	31.5754	31.6076	31.5933	31.6394	31.6251	31.6483	31.588	31.6168	31.624	31.6715	31.6009	31.6257	31.6316	31.572	31.6132	31.5825	31.5713	31.5756	31.5309	31.5375	31.5284	31.5519	31.6136	31.6283
423	31.4752	31.4552	31.4744	31.4952	31.4295	31.4031	31.4947	31.4758	31.4053	31.485	31.4551	31.4586	31.4803	31.4169	31.465	31.5394	31.5281	31.5137	31.4698	31.4851	31.4758	31.4926	31.5262	31.5272	31.5207	31.5611	31.5828	31.5689	31.5884	31.5957	31.6113	31.5624	31.5648	31.59	31.6372	31.5702	31.603	31.6077	31.5622	31.553	31.5494	31.5155	31.5032	31.4408	31.5193	31.4877	31.515	31.5812	31.5939
424	31.4325	31.4352	31.4451	31.482	31.3842	31.3736	31.4495	31.4245	31.3486	31.4697	31.4375	31.5042	31.452	31.4494	31.5081	31.5378	31.5221	31.5114	31.4565	31.484	31.4734	31.479	31.5287	31.4693	31.5956	31.5473	31.5654	31.5649	31.596	31.6216	31.6208	31.565	31.5762	31.6132	31.6399	31.594	31.6252	31.6181	31.5576	31.5639	31.5855	31.5609	31.5486	31.491	31.532	31.5142	31.543	31.5965	31.6233
425	31.4028	31.4509	31.439	31.4885	31.3808	31.335	31.4747	31.495	31.4019	31.4458	31.4367	31.4617	31.4621	31.4113	31.5076	31.504	31.493	31.4794	31.4343	31.4422	31.4857	31.3762	31.5074	31.4785	31.5556	31.5157	31.5542	31.5815	31.544	31.5791	31.5988	31.5499	31.5715	31.6032	31.6113	31.5792	31.5845	31.5993	31.5143	31.54	31.5552	31.5164	31.4806	31.5016	31.5179	31.5034	31.5222	31.5742	31.5668
426	29.7614	29.1676	30.0323	30.0701	29.8766	30.4541	30.7878	30.865	31.0153	31.1336	31.1364	31.0505	30.8221	30.5773	30.3874	29.9466	29.1493	29.5862	29.7238	29.5168	29.449	28.4953	29.4035	29.5238	29.8079	29.6099	29.9486	29.4699	29.9532	30.195	30.3668	30.4205	30.6711	30.5349	30.3014	30.2341	30.3634	30.2784	30.3692	30.2849	30.6102	30.7232	30.8756	31.0411	30.9209	30.6403	30.5801	30.8395	30.7879
427	28.1347	27.55	28.6887	28.6474	28.7161	29.4205	29.7026	30.115	30.1226	30.3222	30.3145	30.0748	29.6539	29.39	29.2991	28.617	28.3076	28.5169	28.7181	28.6433	28.9052	28.2314	29.0876	29.1711	29.3965	28.9638	28.918	28.5614	28.8345	28.9633	29.3071	29.3472	29.7745	29.2151	29.3664	29.4704	29.6897	29.5369	29.8615	29.6907	30.1838	30.1852	30.2955	30.6585	30.3476	30.0231	30.149	30.2533	30.321
428	28.0536	27.5088	28.755	28.5389	28.7973	29.2189	29.6101	29.983	30.105	30.0714	30.07	29.8599	29.7536	29.4828	29.1888	28.7918	28.3286	28.382	27.9637	28.5353	28.2834	27.7341	27.9506	28.8134	28.584	28.8301	29.1733	28.7398	28.9378	29.07	29.1058	29.0286	29.4578	29.3139	29.4929	29.3509	29.7868	29.5169	29.3418	29.5399	29.3893	29.5427	29.7599	30.0762	29.703	29.5617	29.6267	29.8182	29.8294
429	27.5451	26.7087	28.1359	27.945	28.4321	29.1824	29.4083	29.8945	30.0407	29.9844	30.0712	29.7011	29.08	29.0046	28.4566	27.8469	27.5808	28.0696	27.569	27.9753	27.6665	26.92	28.554	28.5848	28.8981	28.4763	28.3353	27.6206	28.2278	28.5298	28.6023	28.5526	29.1084	28.327	28.8181	28.9068	28.8002	29.0861	29.3637	29.1045	29.6554	29.9795	29.9349	30.2745	29.8068	29.4423	29.5847	29.549	29.8697
430	27.6175	26.8601	28.2673	27.6984	27.9732	28.5989	29.0315	29.5236	29.7922	29.7034	29.707	29.4847	28.9455	29.1693	28.9219	28.3144	27.7326	28.5326	27.7417	28.7183	28.5181	28.3275	29.2344	29.2586	29.5133	29.1826	29.3907	28.3711	28.8105	28.528	28.9973	28.9978	29.3069	28.4808	28.8667	29.2888	29.5873	29.5402	29.3273	29.8373	29.7485	29.8819	30.1308	30.2974	30.0354	29.7692	29.6159	29.989	29.6956
431	26.8241	26.3528	26.8014	26.8627	27.155	27.7406	28.1088	28.6762	28.9468	29.0276	29.1667	28.7029	28.1556	28.0197	27.6225	27.0778	26.5382	26.8867	26.8659	27.1462	26.5616	26.4609	27.4195	27.9963	28.1061	27.611	27.5669	26.8407	27.1245	27.4556	28.129	27.6211	28.5028	27.8094	27.8837	27.9237	28.1621	28.3123	28.3673	28.5247	28.8938	28.8389	29.0298	29.387	29.0063	28.4822	28.8452	28.9812	28.9081
432	24.2745	23.7992	25.5816	24.6733	25.1763	26.1658	26.8654	27.521	27.6637	27.236	27.7046	27.4491	27.0485	26.5141	26.47	25.2763	25.106	25.362	24.2937	25.2889	24.4512	24.0901	25.0832	26.0889	26.0753	25.5143	25.9765	25.3291	25.3827	26.1373	27.0378	26.2124	27.5802	26.9324	26.8413	27.0112	26.6085	27.4148	26.994	26.974	27.3506	27.7987	27.4729	28.527	28.0932	27.5844	27.8067	27.7481	27.6629
433	25.0996	23.8088	25.7522	24.9513	25.4739	26.4717	26.7974	27.5131	27.701	27.769	27.7529	27.2838	26.9418	27.0647	26.4407	25.5656	24.8774	25.7329	24.5743	25.7967	24.4538	24.6272	25.5072	25.9374	26.6748	26.321	26.4284	26.0946	26.1091	26.1695	26.9357	26.2989	27.5241	26.7835	26.9604	27.4463	26.9637	27.8111	27.2723	27.5598	27.4737	27.6402	27.8612	28.3007	27.9749	27.5039	27.7275	28.0217	27.9607
434	24.1262	24.2395	25.7525	25.1545	25.1046	26.3206	26.656	27.7419	27.6888	27.4222	27.8863	27.3408	26.9813	27.0717	26.2393	25.9127	25.3314	25.7203	25.1989	25.6965	24.8984	24.6368	25.4853	26.1564	26.9586	26.5379	26.5131	25.8706	25.9228	25.8387	27.1686	26.8215	27.3752	26.5919	26.6353	27.4221	26.5953	27.6752	27.1167	27.1318	27.6425	28.0225	27.7231	28.4179	28.0279	27.1645	27.507	27.6968	27.4959
435	25.3234	24.5745	26.3861	25.6886	26.0896	27.166	27.5665	27.8544	28.5975	28.2337	28.414	28.1527	27.6577	27.7627	27.0359	26.535	26.0739	26.0175	24.7075	25.956	25.0803	25.0223	25.6364	26.5604	27.0453	26.6237	26.6276	26.3817	26.7564	26.5837	27.3801	27.2511	27.5922	27.2971	27.4036	27.4394	27.6895	27.9073	27.334	27.6438	27.8481	28.0372	28.2851	28.7183	28.1852	27.7553	28.1673	28.145	28.0336
436	25.762	25.0407	27.0874	26.3048	26.6335	27.3668	27.89	28.4115	28.5371	28.7308	28.9578	28.5983	28.4081	27.8977	27.6571	27.0288	26.538	27.1826	26.6449	26.8051	26.5901	25.6063	27.3171	27.6902	28.3306	27.7134	27.7024	27.144	27.7461	27.5055	28.5853	27.9585	28.8095	27.8569	28.2309	28.7559	28.1222	28.86	28.7782	28.6062	29.112	29.4361	28.9607	29.4643	29.1557	28.5555	28.8177	28.9986	28.8658
437	28.0974	27.5223	29.1411	28.5602	28.7533	29.4018	29.4719	29.9414	30.1814	30.1005	30.2351	30.0549	29.6931	29.4674	29.3825	28.9257	28.3696	28.7999	28.1848	28.7266	27.905	27.668	28.4842	29.1184	29.0289	28.7405	29.102	28.6132	29.0506	28.9665	29.4365	29.3408	29.6195	29.334	29.119	29.5364	29.302	29.7336	29.2446	29.7149	29.5137	29.7718	30.1698	30.3121	29.992	29.8477	29.8111	29.5771	29.594
438	28.8297	28.5869	29.2845	29.2406	29.2826	29.722	30.047	30.3461	30.5449	30.6779	30.6628	30.6503	30.2967	30.0097	29.8443	29.5134	28.9775	29.4189	29.0001	28.9491	28.448	27.7914	29.3043	29.4725	29.5226	29.3444	29.5686	29.2022	29.5629	29.5431	29.9497	29.742	30.1979	29.7335	29.5831	29.9463	29.6951	30.1015	30.1191	30.0447	30.2555	30.5103	30.5315	30.7014	30.5732	30.2994	30.4259	30.27	30.2441
439	29.552	28.9763	29.8572	29.5941	29.5391	30.1079	30.1868	30.4266	30.5897	30.6604	30.5745	30.475	30.43	30.1613	30.0426	29.9236	29.4719	29.8228	29.8861	29.568	28.9046	28.9588	29.6341	30.102	29.8507	29.7313	30.0928	29.8581	30.0222	29.9359	30.3545	30.3018	30.5599	30.1237	29.946	30.1731	29.9417	30.4692	30.2025	30.4693	30.3798	30.6353	30.7204	30.8218	30.6486	30.5185	30.5584	30.4603	30.2286
440	29.8006	29.5835	30.191	30.006	30.2533	30.5008	30.4705	30.7355	30.914	30.9038	30.8793	30.8215	30.6482	30.4783	30.3846	30.1047	29.7779	30.1554	30.155	30.0027	29.1603	29.0782	29.7269	30.279	29.8691	29.8305	30.2041	29.9851	30.2565	30.1881	30.4987	30.3362	30.523	30.3378	30.0395	30.201	30.1275	30.3923	30.2667	30.6024	30.3577	30.7621	30.8575	31.0389	30.8603	30.7287	30.6152	30.5883	30.3955
441	29.9345	29.7915	30.4925	30.2292	30.2421	30.4888	30.6491	30.7864	30.8911	30.9048	30.9331	30.8228	30.7538	30.5941	30.6137	30.3546	30.0648	30.5143	30.4494	30.1502	29.5689	29.4795	30.1103	30.535	30.059	30.0545	30.4979	30.2891	30.3939	30.4214	30.6712	30.6154	30.6619	30.3718	30.2698	30.4475	30.2767	30.6831	30.4212	30.6865	30.4914	30.7982	30.9855	31.1131	30.9291	30.893	30.7079	30.5892	30.454
442	30.2286	30.2274	30.6165	30.478	30.4366	30.7509	30.8067	30.9818	31.0597	31.1081	31.1161	31.0612	30.8985	30.8478	30.7228	30.5237	30.2728	30.5852	30.5756	30.4112	29.8058	29.6263	30.3407	30.6537	30.387	30.079	30.6138	30.3023	30.5875	30.6102	30.7007	30.7257	30.7819	30.5536	30.3691	30.5928	30.4478	30.7668	30.5456	30.8844	30.7408	30.9769	31.0249	31.1908	31.1018	31.0167	30.8731	30.7515	30.6207
443	30.2625	30.2464	30.8179	30.5405	30.6356	30.7952	30.8449	30.9698	31.0798	31.1387	31.1325	31.1157	30.9841	30.8876	30.9388	30.6849	30.5759	30.6924	30.7239	30.8009	30.0346	30.0093	30.3667	30.8997	30.3674	30.3835	30.8073	30.6334	30.8249	30.7453	30.8832	30.8291	30.9023	30.6609	30.6061	30.6901	30.6191	30.9039	30.6292	30.9968	30.7559	30.9888	31.2099	31.2566	31.0735	31.1228	30.8925	30.8427	30.693
444	30.279	30.4048	30.8844	30.5419	30.4692	30.8593	30.9232	30.9933	31.1534	31.1698	31.1719	31.1041	30.9999	30.8717	30.9431	30.6474	30.6603	30.961	30.818	30.699	30.1485	30.3199	30.6305	30.9155	30.5798	30.5182	30.8743	30.5747	30.8508	30.8373	30.8078	30.7935	30.8736	30.7682	30.5972	30.7288	30.7873	30.9339	30.8121	31.0666	30.888	31.1414	31.2872	31.3242	31.1811	31.1634	31.0224	30.8518	30.7794
445	30.2077	30.2676	30.7435	30.4514	30.4417	30.6988	30.7699	30.884	30.9824	31.0956	31.1082	31.1555	30.9528	30.8536	30.8789	30.6661	30.7008	30.7368	30.8254	30.8293	30.1685	30.3363	30.7243	30.9963	30.7855	30.6057	30.7554	30.5859	30.7429	30.7457	30.8524	30.7538	30.8994	30.5856	30.7333	30.7449	30.7626	30.9663	30.8307	31.0779	31.0112	31.1974	31.2883	31.402	31.1728	31.2015	31.0778	30.8324	30.9094
446	29.7219	29.8104	30.3764	29.9247	29.9337	30.2214	30.4573	30.5417	30.7873	30.8556	30.976	30.9018	30.7459	30.5917	30.6405	30.1331	30.2021	30.6888	30.5148	30.6173	30.1048	30.2383	30.6076	30.8019	30.65	30.4145	30.6439	30.4742	30.3877	30.5152	30.4842	30.3205	30.6699	30.3225	30.3613	30.594	30.5156	30.7215	30.7849	30.9088	30.8999	31.0835	31.1274	31.2829	31.16	30.9943	31.006	30.6056	30.7167
447	29.6917	29.5977	30.3476	29.7482	29.8346	30.2937	30.3773	30.506	30.6311	30.8923	31.0322	30.9744	30.752	30.5519	30.6251	30.1394	30.272	30.5024	30.498	30.5634	30.357	30.0449	30.6142	30.8818	30.6095	30.428	30.5179	30.308	30.4837	30.4424	30.5361	30.3908	30.6781	30.3234	30.4861	30.6447	30.6939	30.8657	30.8125	30.8377	30.9972	31.0589	31.17	31.2752	31.063	31.0311	30.9309	30.5841	30.8088
448	29.0144	28.9041	29.5277	29.2361	29.209	29.7485	30.0161	30.1985	30.3606	30.4961	30.7187	30.6484	30.3298	30.1555	30.115	29.4657	29.6221	29.9076	29.8685	30.3707	29.7095	29.8006	30.289	30.3995	30.3334	30.1876	30.2457	30.0193	29.7936	29.9857	30.0306	29.8516	30.1617	29.828	29.8928	30.1661	30.2473	30.464	30.4937	30.6081	30.6945	30.9653	30.8735	31.1573	30.9397	30.6566	30.7432	30.2952	30.4648
449	28.4678	28.398	29.3925	28.632	29.1183	29.7565	29.912	30.0962	30.4611	30.542	30.57	30.5759	30.2291	29.9234	29.9058	29.3786	29.2526	29.3908	29.3992	29.4845	28.9127	29.1092	29.8405	29.8903	29.8543	29.6488	29.7363	29.443	29.5467	29.5483	29.7116	29.6774	29.9589	29.6097	29.64	29.9731	29.9826	30.1154	30.2318	30.079	30.3044	30.5729	30.4104	30.8527	30.5006	30.3516	30.3649	30.1267	30.252
450	28.549	27.903	28.6571	28.4985	28.441	28.9599	29.4761	29.7441	29.9724	30.3417	30.4378	30.31	29.969	29.6153	29.4584	28.893	28.9022	29.3041	29.1186	29.2792	29.2739	29.0093	29.7357	29.9849	29.9639	29.8241	29.8083	29.4287	29.3079	29.1404	29.3498	29.4012	29.6758	29.4728	29.6023	29.8686	29.9548	30.1996	30.1711	30.2854	30.4147	30.6428	30.5579	30.7877	30.4745	30.2585	30.2784	30.2268	30.2762
451	27.2502	26.8924	27.5264	27.1681	27.6401	28.0694	28.523	29.2655	29.3943	29.7751	29.5428	29.6852	29.0774	28.8534	28.8769	28.1258	27.5092	27.9916	28.1049	28.4489	27.8387	27.766	28.9533	28.9103	29.0701	28.8153	28.9016	28.2288	27.8963	28.3228	28.5561	28.4796	28.9377	28.3716	28.4122	28.8254	28.8168	28.9563	29.2564	29.3311	29.5502	29.7967	29.7229	29.9948	29.8448	29.6313	29.5532	29.3917	29.4482
452	26.0197	25.7517	26.5352	26.3424	27.0256	27.9341	28.3515	28.5736	28.9587	29.1672	28.8472	28.7922	28.058	27.882	27.6831	26.3414	26.1526	26.6433	26.4874	27.2511	26.7451	26.8928	27.8024	28.0105	28.1565	27.4521	27.4759	27.1125	26.7471	26.7417	27.532	27.4891	27.9358	27.0218	27.1732	27.7114	27.2826	28.2041	28.1241	28.6719	28.5986	29.0779	29.0786	29.3176	29.0083	28.6245	28.2433	28.5648	27.9886
453	24.1158	22.8583	24.3261	23.7227	24.5181	25.439	26.1348	26.893	27.3784	27.3706	27.5615	26.7616	26.2426	25.4033	25.1412	23.7401	23.666	24.7486	24.3186	25.8395	25.4415	25.732	27.331	27.239	27.0432	25.8244	25.9775	24.8291	25.0276	24.6337	24.8617	25.385	25.8931	24.9272	25.3889	25.8715	26.2829	27.0592	26.964	26.8294	27.6482	27.8894	27.9154	28.3715	27.5602	27.1512	27.4319	27.38	26.7144
454	22.4553	22.1293	22.6728	22.7604	23.6722	24.7942	25.5308	26.2358	26.7256	26.7778	26.6243	25.994	25.3494	24.8577	24.1959	23.0784	22.2716	22.4887	22.8519	23.1907	22.9416	22.7238	23.9438	24.2433	24.5957	24.0543	23.9381	23.2541	22.9914	23.1545	23.6383	24.8844	25.2618	23.5278	23.5059	24.0799	24.3775	24.8572	25.1373	25.3003	25.4269	25.8614	25.7488	26.0867	26.075	25.7317	25.6242	26.0141	25.1344
455	21.4379	22.3813	21.8148	22.2805	23.2151	24.2079	24.2923	25.2919	25.5397	25.7494	25.817	24.9696	24.5392	23.3835	22.7998	22.0069	21.5401	21.6375	21.6465	21.1439	20.3116	20.5081	21.9686	22.2909	21.997	20.8379	21.2786	19.9349	21.7006	21.1224	22.5002	23.1151	23.2339	21.0965	21.7652	21.9641	20.8615	22.5063	22.1782	22.7614	22.9412	24.378	24.3082	24.698	24.1396	23.4365	23.2105	23.0603	21.7305
456	13.6714	13.4623	13.3471	13.3816	14.4124	14.5543	15.4602	15.921	16.8204	17.2893	16.2535	15.2712	14.8535	14.2182	14.2026	12.5633	12.2791	14.3647	13.5878	14.8372	14.536	14.7437	15.5819	15.782	15.0317	15.0844	14.5959	13.0482	13.5776	12.343	13.8415	12.6496	12.6898	11.7903	12.0367	14.2924	13.8982	15.6735	15.4996	16.0111	16.0055	17.2369	16.8806	17.7922	16.5769	15.8907	15.7459	16.8262	15.3081
457	8.5612	9.34555	9.15526	9.5369	9.63694	10.1359	11.3913	11.8993	12.4387	12.815	12.1733	10.8638	9.93942	9.73415	9.26474	8.19783	8.5114	8.53568	8.03778	9.04185	8.94201	9.24685	9.73474	9.41777	9.90381	9.82231	9.14291	8.82836	8.66006	8.11478	8.67482	8.84158	8.86147	8.71677	8.77956	8.90638	9.42964	9.9828	10.3988	10.1457	10.7621	11.6628	10.9383	11.9704	11.7654	10.3418	10.6713	11.0281	10.4994
458	10.5453	9.1073	10.3091	9.91523	10.9134	11.3423	11.9156	13.1194	12.8811	12.7391	12.4987	11.8992	11.9737	10.9168	11.1024	9.33113	9.74402	10.5435	9.71902	11.5439	9.49391	10.244	10.0059	11.1108	10.2343	10.606	9.89699	10.3443	10.5879	9.58591	10.9645	10.4505	9.49354	9.36145	9.74267	10.431	10.5618	11.2074	10.6923	10.8797	11.2529	11.38	11.8771	11.6487	11.8698	10.8596	10.943	11.4397	10.6009
459	10.5041	10.6076	11.506	11.5261	11.9856	12.3895	12.9597	13.4461	13.7374	13.8081	14.3088	12.039	12.1099	12.0802	12.1857	10.9962	11.5211	11.8905	10.2614	13.5275	11.2964	12.5404	11.6794	12.4302	12.5831	11.8445	11.1221	11.6043	11.423	11.11	11.6314	11.4312	11.5275	12.2091	12.4553	12.4163	12.8737	13.078	12.386	13.0465	12.2013	13.4022	13.0972	13.5673	13.3866	12.0577	12.2615	13.5674	12.5446
460	14.9288	13.2693	13.4892	14.1063	14.4724	14.7	15.2446	16.6359	16.5998	16.7	16.4889	15.9608	14.9249	14.0403	14.6462	13.6533	13.4408	13.5778	13.0618	14.1386	13.1969	13.2822	13.2869	13.504	13.2165	13.6099	12.9839	13.2645	14.677	12.9799	15.0505	13.8492	13.252	13.4232	13.2839	13.7817	14.2814	13.9625	13.2759	14.0649	13.8166	14.3983	14.3294	15.0547	15.0766	13.8018	13.8808	15.7435	13.2924
461	13.3005	12.3993	12.9027	12.825	14.0774	13.9311	14.8119	15.6517	15.8556	16.4353	15.8438	15.1544	14.7818	13.6726	14.0212	12.9081	14.1518	13.8371	12.3514	14.6726	13.7721	14.7694	13.8391	14.4676	14.458	14.0907	14.0661	13.6327	13.675	13.2602	14.3509	14.0445	13.8835	14.292	14.6808	13.9086	15.1617	14.9213	13.8717	15.7306	14.3	15.1876	16.0912	16.3504	15.1868	14.231	13.9719	15.7368	14.827
462	16.2661	16.0577	15.7948	16.0226	16.7097	17.8399	18.8362	19.7005	20.1984	20.7846	20.1025	19.417	18.1707	16.5477	16.5503	15.0241	15.4216	15.5909	15.7201	16.1689	15.4386	16.4294	16.9428	16.9659	17.2638	16.5066	16.4809	15.5851	15.7169	14.6675	15.2396	15.1238	15.1298	14.8679	15.1779	15.0846	16.2417	16.8093	17.668	17.9978	17.9575	18.6754	18.955	19.4923	19.5519	18.6058	18.2067	19.0879	17.2502
463	17.1125	15.7405	15.6468	15.9767	16.9796	17.4058	18.4358	18.6651	18.9164	19.58	18.8798	18.0478	16.9675	15.5108	15.7301	15.013	15.1587	15.3034	16.0742	16.2009	16.6722	17.7898	17.1059	17.1467	16.3291	16.4045	16.3647	15.5603	14.8095	14.3915	14.6432	14.0621	14.1392	13.5648	14.0571	14.6933	17.1325	16.5178	16.6736	17.8495	18.0092	19.0598	19.465	20.0363	19.2335	17.9279	17.6414	18.2063	15.9115
464	22.7963	22.3487	20.8995	21.4292	21.9046	22.2693	22.8314	22.9789	22.6005	22.6345	22.3465	20.8739	20.29	20.0162	19.1134	19.2916	19.7173	19.8373	21.0249	21.8801	22.3457	22.6614	22.8196	23.0513	22.246	21.1295	20.4034	19.471	18.0435	18.6039	17.6242	17.2216	16.9267	16.5752	16.5838	16.8948	19.7082	19.6285	21.7901	22.6033	23.0106	22.5211	23.4827	23.2676	23.3803	21.8644	21.5308	20.6479	19.6759
465	21.9353	20.712	20.3658	20.0192	20.6119	21.2559	21.3629	21.5049	22.0494	22.024	21.5831	21.3697	20.7084	20.2606	20.3221	20.1571	19.6065	19.1467	19.1871	18.722	18.0279	18.7215	17.7388	18.785	18.2473	18.004	19.1745	18.3723	19.1864	19.3436	19.2835	18.7135	19.1884	18.6927	19.3999	18.2257	18.9192	19.0448	18.6536	19.8344	19.5566	20.239	21.4291	21.4533	21.7283	20.7464	20.3	20.668	18.6354
466	13.3097	13.7146	13.9629	14.9315	15.6496	16.3877	17.4179	18.691	18.4323	18.2553	17.9794	17.0212	16.9768	15.8796	13.6717	13.499	11.9175	11.2477	10.3408	10.4402	9.48313	9.29868	10.3804	11.1687	11.3898	11.6125	11.2956	10.7219	11.5587	12.429	13.3036	14.0785	13.956	14.2504	12.0674	12.5712	12.3368	12.2619	12.5743	12.5668	13.7392	14.4352	14.5755	15.3833	15.2687	14.1394	14.723	13.4844	13.3947
467	7.34646	7.08674	7.40391	8.17628	8.49579	8.68112	9.74389	10.6137	10.6775	10.7877	10.0759	8.76865	7.80292	7.02311	6.96188	6.48909	5.81427	5.79613	5.21306	4.82691	4.60691	4.58182	4.35599	4.83325	4.58703	4.71532	5.45405	5.35648	5.71712	5.71133	6.23542	6.64086	6.17649	5.78781	5.80745	5.40116	5.35448	5.46603	5.26675	5.47603	5.55369	5.99449	6.73852	6.54991	6.84923	6.45048	6.10272	5.82792	5.34406
468	5.19847	5.28807	5.38719	6.22177	6.28293	7.04127	8.15006	8.7632	9.11337	9.43831	8.42501	7.0519	5.96406	4.98276	4.65685	4.30901	3.85013	4.22148	3.57012	3.6902	3.17957	3.62694	3.38813	3.71473	3.36485	3.56059	3.79367	3.67904	3.83901	3.97955	4.15176	4.47555	4.24779	3.98753	3.65248	3.71181	3.47146	3.93232	3.71435	3.94462	4.05134	4.51611	4.69777	4.89424	4.77931	4.5269	4.21986	3.79298	3.7935
469	5.76644	5.51068	5.53838	6.81128	6.77796	7.38987	8.33555	9.40471	9.49774	9.51278	8.72721	7.06107	6.34931	5.25362	4.82551	4.37219	4.06109	4.13805	3.59628	3.91852	3.31328	3.59582	3.58891	3.93691	3.26722	3.28387	3.62068	3.60787	3.85789	4.03475	4.31998	4.52245	4.27885	3.91615	3.56038	3.50301	3.08864	3.60546	3.43427	3.8103	3.87504	4.18981	4.63423	4.48059	4.4433	4.11073	3.73408	3.60093	3.13935
470	4.21539	4.20932	4.28657	5.2578	5.61574	5.96546	7.73	8.31741	8.47161	8.53221	7.58376	6.34709	5.21552	4.11884	3.65832	3.14952	2.82658	2.82074	2.61467	2.48832	2.36803	2.43137	2.51958	2.68873	2.38781	2.43013	2.62982	2.65855	2.80601	2.82155	3.17636	3.3817	3.21599	2.87985	2.69083	2.6382	2.53948	2.73913	2.61321	2.90398	2.95156	3.31964	3.55157	3.73986	3.49629	3.4604	3.20229	2.93108	2.72815
471	3.77398	3.58348	4.04214	4.92344	5.2808	5.87414	7.41099	8.20849	8.60772	8.72109	7.68455	6.37356	5.06006	3.81828	3.2679	2.90888	2.53563	2.7505	2.36776	2.3998	2.1509	2.18673	2.35529	2.44265	2.3945	2.41103	2.49778	2.49531	2.63523	2.56025	2.83853	3.01428	2.90906	2.58109	2.55287	2.46115	2.31466	2.59732	2.51456	2.74214	2.7982	3.11749	3.378	3.35144	3.30772	3.14813	2.81604	2.66911	2.47438
472	4.34425	4.14647	4.56895	5.3427	5.65731	6.33128	7.52662	8.52995	8.90442	8.84236	7.91431	6.57254	5.63282	4.266	3.74018	3.36197	3.07907	3.16794	2.76749	2.8414	2.62377	2.70259	2.63049	2.8921	2.60839	2.57009	2.99628	2.88461	3.09757	3.05326	3.37459	3.59456	3.33294	3.07171	2.77972	2.81696	2.63308	2.97345	2.67875	2.9948	2.96071	3.37821	3.64902	3.76005	3.49185	3.33195	3.0385	2.86479	2.70392
473	4.28631	4.60342	4.60191	5.85982	5.68081	6.49553	7.79907	8.82324	8.97859	8.83511	7.93238	6.54063	5.50084	4.27288	3.83172	3.44627	3.23958	3.08315	2.76148	2.86321	2.36089	2.60401	2.65846	2.98981	2.57483	2.35092	2.76576	2.75828	3.10043	2.97631	3.48649	3.53734	3.41112	2.90795	2.60042	2.73374	2.53488	2.67591	2.53946	2.76143	2.83819	3.11401	3.54012	3.48731	3.21283	3.23203	2.84745	2.66278	2.38505
474	4.32892	4.17192	4.32165	5.3863	5.53267	6.08961	7.67832	8.39877	8.80046	8.93166	7.94593	6.46648	5.32784	4.25398	3.74475	3.40673	2.95701	3.02737	2.61938	2.48112	2.4578	2.33657	2.271	2.45977	2.35773	2.55565	2.52693	2.72184	2.92159	3.0154	3.42083	3.5611	3.44321	2.95391	2.82965	2.73257	2.46822	2.74481	2.50414	2.7543	2.85543	3.19447	3.49689	3.59526	3.3718	3.32095	2.96796	2.9626	2.75081
475	4.58214	4.87041	5.19779	6.2404	6.35568	7.05999	8.04224	8.97348	9.23592	9.26211	8.30486	6.87452	5.78413	4.94553	4.26374	4.00719	3.75269	3.78484	3.05536	3.23234	2.76576	2.8603	3.00682	3.05301	3.19479	3.14764	3.35105	3.2913	3.51716	3.57107	3.86415	3.96279	3.846	3.36158	3.1435	2.99738	3.12035	3.37485	3.02459	3.53503	3.43071	3.80312	4.10897	4.44607	4.07969	3.58453	3.39513	3.17195	3.00174
476	6.29362	6.35246	6.82744	7.29547	7.57465	8.41619	9.37574	10.6735	10.7956	10.6777	10.064	8.48359	7.56012	6.49369	6.49212	5.85017	5.39464	5.54018	4.39498	5.01911	4.56931	3.92855	4.53523	5.03459	4.40171	4.57853	4.67036	4.9774	5.40421	5.32437	5.9103	6.15857	5.79429	5.31321	4.93968	4.97519	4.72479	5.05744	4.48597	5.07882	4.8292	5.49498	6.1452	6.18636	5.73716	5.65477	5.36914	4.57936	4.3685
477	8.66848	8.99418	9.16888	10.2281	10.2401	11.5435	12.354	13.5259	13.2938	13.7103	12.6496	10.8974	10.1629	9.17746	9.13419	7.89221	7.99088	7.65768	6.70859	7.26565	6.06786	5.86963	6.60301	7.10174	6.3555	5.62095	6.58694	6.55469	7.15035	7.77609	8.40794	8.18031	8.50298	7.22576	7.43955	6.88397	6.22479	6.19914	5.71044	6.64123	6.50789	7.0341	8.26453	7.83869	7.63111	7.84187	6.39759	6.36438	5.3343
478	15.4079	18.4288	17.762	18.487	19.5512	19.7803	19.9027	21.0682	21.6671	20.8455	19.9602	18.57	18.5107	18.0063	18.0572	17.2865	16.6394	15.4295	14.0718	13.5388	11.1546	11.825	11.1757	11.7432	8.95331	8.86408	11.9001	13.1272	14.6112	16.0356	17.4957	18.0458	17.9923	16.858	16.2493	13.5332	10.4408	11.6321	9.10235	11.722	11.4345	11.9882	13.9772	13.3023	12.7056	12.8446	13.0311	12.4443	8.7185
[truncated: 429 more columns]

## Sheet: Ext. Data Fig. 4I pLDDTs
	Residue ID	Residue pLDDT
WIPI2d	1	84.6172
	2	82.9275
	3	82.6282
	4	75.3697
	5	66.8463
	6	59.3986
	7	53.8288
	8	48.3581
	9	45.8984
	10	47.7277
	11	46.6004
	12	53.4792
	13	59.4079
	14	83.2819
	15	91.6523
	16	95.4326
	17	96.7434
	18	97.1516
	19	97.9212
	20	98.378
	21	97.9944
	22	97.5224
	23	97.2608
	24	97.9241
	25	97.0264
	26	97.0456
	27	97.8661
	28	98.103
	29	97.2821
	30	97.1411
	31	95.0098
	32	94.4959
	33	94.1704
	34	96.1413
	35	96.7775
	36	96.7539
	37	96.7951
	38	97.2056
	39	96.4372
	40	97.3185
	41	95.4092
	42	95.7017
	43	95.1877
	44	94.5388
	45	93.1412
	46	95.963
	47	95.0231
	48	95.8179
	49	94.7596
	50	95.7345
	51	95.4146
	52	95.5326
	53	93.7922
	54	92.1512
	55	93.1443
	56	94.7241
	57	96.3525
	58	97.2548
	59	97.1936
	60	98.4676
	61	98.415
	62	98.3989
	63	97.718
	64	97.9099
	65	96.9685
	66	95.8895
	67	96.7278
	68	97.057
	69	97.6964
	70	98.0644
	71	98.4918
	72	98.1385
	73	98.3294
	74	97.4303
	75	96.4795
	76	95.4197
	77	96.731
	78	97.5405
	79	97.6029
	80	96.788
	81	98.2344
	82	96.7258
	83	97.2576
	84	95.4055
	85	94.7566
	86	92.6209
	87	92.3058
	88	91.0557
	89	89.1795
	90	89.018
	91	92.7484
	92	93.8289
	93	92.1101
	94	94.0478
	95	94.4123
	96	95.9158
	97	96.7784
	98	95.1662
	99	96.8558
	100	97.1879
	101	98.1844
	102	98.2453
	103	98.5144
	104	98.8128
	105	98.7033
	106	97.8554
	107	98.1851
	108	97.297
	109	97.5576
	110	98.1236
	111	98.4746
	112	98.7982
	113	98.6065
	114	98.4359
	115	97.7406
	116	97.5863
	117	97.0807
	118	96.6824
	119	97.9602
	120	97.6646
	121	97.8563
	122	97.2076
	123	95.7898
	124	95.7122
	125	92.7431
	126	91.1438
	127	95.0088
	128	91.7334
	129	93.3963
	130	95.1997
	131	94.9806
	132	95.0435
	133	95.9834
	134	94.6194
	135	92.9504
	136	96.5191
	137	97.3746
	138	97.8265
	139	97.2612
	140	97.1159
	141	95.5837
	142	98.0167
	143	98.1053
	144	98.6937
	145	98.8457
	146	98.9008
	147	98.843
	148	98.4745
	149	97.727
	150	92.123
	151	95.0202
	152	98.0379
	153	98.0306
	154	98.81
	155	98.8558
	156	98.9057
	157	98.7472
	158	98.6776
	159	98.391
	160	97.8524
	161	97.5962
	162	97.4889
	163	97.5556
	164	97.9934
	165	98.3391
	166	98.6659
	167	98.7107
	168	98.6711
	169	98.6174
	170	98.144
	171	97.8913
	172	97.3756
	173	96.1685
	174	95.9752
	175	95.2433
	176	95.7886
	177	96.1168
	178	95.8423
	179	97.5684
	180	98.3149
	181	98.371
	182	98.4721
	183	96.9734
	184	96.6576
	185	95.1551
	186	97.3252
	187	98.0232
	188	96.8596
	189	98.0229
	190	98.7708
	191	98.8305
	192	98.8871
	193	98.7622
	194	98.5647
	195	98.2389
	196	98.7013
	197	98.6075
	198	98.5388
	199	98.8656
	200	98.8179
	201	98.6956
	202	97.3918
	203	95.9797
	204	93.9827
	205	91.0782
	206	91.3723
	207	89.454
	208	92.6841
	209	96.0201
	210	97.3124
	211	98.3808
	212	98.5017
	213	98.4751
	214	98.5817
	215	97.6613
	216	96.8401
	217	97.7885
	218	97.5783
	219	96.7966
	220	96.5685
	221	94.928
	222	94.6585
	223	92.4698
	224	89.6666
	225	81.3917
	226	74.7295
	227	66.6645
	228	61.5342
	229	65.3507
	230	75.3681
	231	85.5073
	232	88.1471
	233	93.2709
	234	87.7345
	235	96.4223
	236	98.5422
	237	98.7286
	238	98.7146
	239	98.4782
	240	97.9988
	241	96.8817
	242	97.6662
	243	97.2355
	244	97.9633
	245	98.4773
	246	98.2492
	247	96.9267
	248	95.4641
	249	92.9346
	250	89.2271
	251	88.1365
	252	90.3173
	253	91.7309
	254	95.6814
	255	95.8163
	256	97.5604
	257	96.7914
	258	96.5523
	259	96.0903
	260	87.8792
	261	69.0854
	262	53.9994
	263	49.8228
	264	43.9986
	265	44.3827
	266	42.2921
	267	40.0835
	268	38.9354
	269	38.4932
	270	37.3664
	271	35.3199
	272	34.6134
	273	33.5696
	274	35.1482
	275	33.4933
	276	32.9876
	277	35.447
	278	31.194
	279	34.3201
	280	33.4552
	281	31.3868
	282	25.4381
	283	30.9203
	284	27.4325
	285	26.882
	286	28.6392
	287	27.6053
	288	28.1696
	289	28.1568
	290	29.1638
	291	29.3771
	292	33.2457
	293	33.0377
	294	35.552
	295	37.2972
	296	45.2585
	297	47.2151
	298	58.318
	299	63.808
	300	81.532
	301	91.2872
	302	94.4768
	303	96.5757
	304	95.9521
	305	96.5033
	306	94.9374
	307	94.7134
	308	93.6548
	309	86.4626
	310	85.5222
	311	85.8562
	312	83.549
	313	89.4861
	314	94.4977
	315	97.1764
	316	97.7298
	317	98.3547
	318	98.6882
	319	98.293
	320	97.7692
	321	97.3799
	322	95.991
	323	95.3334
	324	96.5054
	325	97.9045
	326	98.2015
	327	98.6237
	328	98.5509
	329	97.6279
	330	96.1439
	331	93.6346
	332	91.8865
	333	89.3814
	334	92.0931
	335	94.3141
	336	96.9206
	337	97.2631
	338	98.206
	339	98.2648
	340	97.8966
	341	97.8863
	342	97.2056
	343	96.1158
	344	94.9418
	345	94.5943
	346	96.1519
	347	94.4102
	348	95.5992
	349	96.9933
	350	94.9064
	351	96.7589
	352	96.62
	353	96.3687
	354	95.6917
	355	95.9187
	356	94.0751
	357	93.6828
	358	88.2339
	359	82.8259
	360	77.135
	361	59.3312
	362	54.9632
	363	41.8243
	364	39.944
	365	36.0848
	366	32.7389
	367	32.2922
	368	27.693
	369	26.4676
	370	24.0774
	371	22.2173
	372	22.2894
	373	21.2433
	374	22.1448
	375	21.01
	376	20.7831
	377	21.7714
	378	18.1216
	379	19.9647
	380	16.0568
	381	19.0529
	382	14.7471
	383	16.3442
	384	15.7006
	385	14.9216
	386	16.3531
	387	16.5527
	388	16.4316
	389	15.5869
	390	15.9316
	391	16.7963
	392	16.5415
	393	16.1976
	394	16.6936
	395	15.5243
	396	16.992
	397	16.6508
	398	16.5497
	399	15.7614
	400	15.9641
	401	15.3836
	402	15.0908
	403	15.1048
	404	14.3828
	405	15.1672
	406	14.4215
	407	15.3284
	408	14.7644
	409	15.3543
	410	15.0717
	411	15.2307
	412	15.3596
	413	15.3356
	414	16.8787
	415	16.2681
	416	18.9905
	417	18.0728
	418	20.6941
	419	21.0638
	420	19.1954
	421	23.5196
	422	20.0921
	423	23.9135
	424	23.0144
	425	24.5291
NIX-30-82	426	19.7159
	427	20.091
	428	25.5773
	429	24.6692
	430	27.9582
	431	30.0894
	432	29.5528
	433	32.7695
	434	30.8638
	435	31.7337
	436	27.9147
	437	30.7346
	438	31.0463
	439	28.4595
	440	27.7536
	441	25.8123
	442	25.6033
	443	29.1736
	444	28.6142
	445	31.2442
	446	28.4047
	447	31.6956
	448	30.484
	449	32.996
	450	33.1947
	451	32.0465
	452	35.2924
	453	40.2054
	454	46.8664
	455	64.0735
	456	72.6614
	457	83.2492
	458	82.8302
	459	83.3914
	460	80.6852
	461	79.0845
	462	68.2346
	463	70.272
	464	62.823
	465	67.4532
	466	86.8267
	467	88.9592
	468	91.2768
	469	92.6653
	470	93.8186
	471	94.9353
	472	94.8747
	473	95.0279
	474	94.9383
	475	94.4194
	476	93.2712
	477	87.3841
	478	79.9834

## Sheet: Ext. Data Fig. 4J
time [ps]	n_h-bonds_R1	n_h-bonds_R2	n_h-bonds_R3	d_TRP_R1 [Å]	d_TRP_R2 [Å]	d_TRP_R3 [Å]	d_pocket_R1 [Å]	d_pocket_R2 [Å]	d_pocket_R3 [Å]
0	4	4	4	8.59262	8.99304	9.52942	4.52115	3.88964	3.87533
1000	3	4	4	8.53645	8.46337	9.28055	4.64078	3.66582	3.58394
2000	4	4	4	8.81116	8.79387	9.26892	3.91165	3.43229	3.60623
3000	4	4	5	9.37833	8.98164	9.51783	3.88033	4.131	3.76883
4000	4	4	4	9.22687	9.93635	9.23716	4.38941	3.79053	4.12807
5000	3	4	5	9.27839	9.83578	9.22873	4.25434	3.60974	3.79144
6000	4	4	4	9.46379	9.04903	8.79065	3.57186	4.10689	3.87072
7000	4	4	4	8.99657	9.05465	8.89133	3.42253	4.2983	3.94687
8000	4	4	4	9.03774	9.14729	9.09028	4.00757	3.86923	3.55455
9000	4	4	4	8.89798	8.64308	9.0683	4.3578	3.6198	3.7422
10000	4	4	4	8.98501	8.95802	8.66498	3.94784	3.71922	4.29079
11000	4	4	5	9.11785	8.92361	9.63209	4.43482	4.43312	4.31007
12000	4	3	4	8.96538	9.10051	9.16759	5.20921	3.84974	3.90787
13000	4	3	5	8.85548	8.88052	8.97309	4.84885	4.27826	3.92635
14000	4	3	5	8.78353	9.29444	8.60589	5.05673	4.20445	3.78176
15000	4	3	4	9.29222	9.2724	8.75358	4.13604	3.87955	5.13175
16000	4	4	3	9.08719	9.00735	8.82874	4.25259	3.81672	3.80616
17000	4	4	4	9.37504	9.05904	8.61328	3.57158	3.60553	3.58888
18000	4	4	4	9.42414	8.86017	9.32443	4.04169	4.31571	3.96918
19000	4	4	3	8.7798	9.22181	8.78854	4.37822	4.63399	4.60549
20000	4	4	4	9.16874	9.26609	9.06868	3.87228	3.44131	4.8498
21000	4	4	4	9.25705	9.52326	8.51235	3.8809	3.27504	3.97741
22000	4	4	3	9.08325	9.08384	8.94209	3.56641	3.6873	3.65056
23000	4	4	4	8.78666	9.21732	9.05478	4.02926	3.6397	3.78369
24000	4	4	4	9.01406	8.80769	8.49238	4.52871	4.5866	3.87046
25000	4	4	4	8.76115	9.03454	8.77926	5.07528	3.40637	5.05311
26000	4	4	3	9.27589	9.39673	9.1477	4.48352	3.85255	4.1086
27000	4	4	3	9.20886	8.68364	8.63441	3.81949	4.21263	4.04366
28000	4	4	4	8.7809	8.93619	8.76822	5.05996	3.73664	3.47641
29000	3	4	4	8.99212	9.09264	9.12645	4.89545	3.60578	5.02098
30000	4	4	5	8.86955	9.06369	9.07214	4.80069	4.49053	3.5402
31000	4	4	4	9.05213	9.48436	9.33738	5.43471	3.63013	4.1906
32000	4	4	5	8.87588	9.28225	8.80115	4.97632	3.42467	3.48082
33000	4	4	5	9.15685	8.74552	8.77994	3.63564	4.21242	4.86857
34000	4	4	4	9.13811	9.11377	9.15815	3.85708	4.4951	3.76413
35000	3	4	5	9.13795	9.45202	8.66542	3.82022	3.51902	3.67177
36000	4	4	4	8.79084	9.41754	9.03527	5.677	3.81914	3.86762
37000	4	4	5	8.92057	9.05368	8.85324	4.58637	3.83247	3.80307
38000	4	4	4	8.97745	8.55766	9.13769	5.17392	4.19992	3.87618
39000	4	4	4	8.87221	9.22342	8.25224	5.01642	4.29323	3.27921
40000	4	4	4	8.97919	9.18304	8.53859	4.40521	4.84604	4.04827
41000	4	3	4	8.7261	9.15916	9.22233	4.7724	4.12245	3.76056
42000	4	4	5	9.06202	9.21605	9.10289	3.78665	3.86731	3.74522
43000	4	4	4	9.13924	8.94144	8.51817	3.78295	3.83364	3.434
44000	4	4	5	9.54106	8.7514	8.36495	3.36174	4.15589	3.57259
45000	4	4	5	8.70692	9.03837	9.03116	4.06592	3.49713	3.69378
46000	4	4	5	9.05574	9.66306	8.71038	4.11977	3.60488	3.64847
47000	4	4	4	9.18864	9.52514	8.58815	3.89434	3.54193	4.24917
48000	4	4	5	9.09531	8.61849	8.57005	3.36253	3.76708	3.62097
49000	4	4	4	9.49305	9.128	9.43598	4.15676	4.54368	3.60968
50000	4	4	5	9.36178	9.23438	9.39426	4.44201	4.24507	3.61161
51000	4	4	5	9.17909	9.11915	8.71865	4.06179	3.83628	3.63402
52000	4	4	5	9.21393	9.26108	8.96341	4.45206	3.50648	3.47968
53000	4	4	4	8.69113	9.13142	9.0177	4.14783	3.89862	4.13839
54000	4	4	5	9.57051	9.27155	8.76476	4.64187	3.75092	3.19646
55000	4	4	3	9.27171	8.95155	8.52084	4.55559	3.45059	4.09385
56000	4	4	5	9.29338	8.98428	9.06566	3.79239	4.07324	3.79975
57000	4	4	4	8.92369	8.76331	9.14856	4.50655	3.60961	3.33454
58000	4	4	5	9.16748	9.52599	9.22425	3.89521	4.15952	3.65691
59000	4	4	3	8.76615	9.25738	9.01381	5.17466	3.83256	3.87506
60000	4	4	5	8.79211	9.30801	9.11292	5.10654	3.82864	3.72443
61000	4	4	4	9.1571	8.73765	9.27951	4.29889	5.23036	3.66389
62000	4	4	5	9.24553	8.8481	9.49257	3.76264	3.30531	3.87878
63000	4	4	5	8.72592	9.11643	9.25187	4.31856	3.84409	3.79234
64000	4	4	4	9.64196	9.12083	9.04276	5.43969	4.34904	4.39339
65000	4	4	4	9.57656	8.83897	9.37213	4.75232	3.84677	4.60444
66000	4	4	4	9.28614	8.77984	9.05896	3.9076	3.8141	4.37155
67000	4	4	5	9.66712	9.31078	9.20446	4.05182	3.9537	4.28829
68000	4	4	4	9.61245	8.96234	9.69382	4.43261	4.36432	3.36905
69000	4	4	5	9.89288	9.03556	9.48897	4.76543	4.25059	3.32225
70000	4	4	5	9.14308	8.67249	9.2048	5.52111	3.45824	3.60279
71000	4	4	5	9.05726	8.924	9.12966	5.04712	3.44201	3.81374
72000	4	4	5	9.47019	8.23735	9.27718	4.66825	3.86125	4.11306
73000	4	4	5	9.5487	9.2687	8.68416	5.33595	3.6049	3.10465
74000	4	4	4	9.44391	9.51566	9.26442	4.67341	3.64634	4.65384
75000	4	4	5	9.08897	9.25484	9.22549	5.19136	4.14706	3.77483
76000	4	4	5	9.17979	9.65408	9.49653	4.8519	3.99756	3.9303
77000	4	4	4	8.96599	9.41124	9.291	4.20445	3.90022	3.63957
78000	4	4	5	9.46698	9.58667	9.07668	3.57897	3.63903	3.66294
79000	4	4	5	8.76453	9.25296	9.35435	4.0353	4.1807	3.80527
80000	4	4	5	9.01501	9.03502	8.66664	4.63235	4.51953	3.6747
81000	4	4	5	9.02411	8.81702	9.68827	3.52291	4.02593	3.77033
82000	4	4	4	9.02394	8.58236	9.16256	5.60077	3.95956	3.93412
83000	4	4	5	8.83926	9.18796	9.02504	5.29673	3.91144	3.29164
84000	4	4	5	9.13929	9.28127	8.57161	3.85882	3.72104	3.87541
85000	4	4	4	9.44942	8.23862	9.60952	4.49708	3.91647	3.46516
86000	4	4	4	8.84942	9.1403	8.9316	4.23516	3.48283	3.15697
87000	4	3	4	8.83397	9.64959	9.22569	4.12133	3.54487	3.79365
88000	4	2	5	8.94052	9.15846	9.54598	5.25914	4.36498	3.41382
89000	4	3	5	8.8594	9.08585	9.87167	4.66642	3.93011	3.68941
90000	4	3	5	9.35583	8.92772	8.59622	3.99585	3.82244	3.40543
91000	4	4	5	8.85926	8.35359	8.62314	5.25618	3.55478	3.6145
92000	4	4	5	9.24067	8.65302	8.91128	5.2309	5.25518	3.52246
93000	4	4	4	9.4155	9.26022	9.20247	4.72074	4.12514	3.34145
94000	4	4	4	9.08166	9.48698	9.37927	4.88063	3.97464	3.45212
95000	4	4	4	9.6945	9.17368	8.87757	4.51504	4.69618	3.42953
96000	4	4	4	9.7766	8.88667	9.46292	5.99494	4.65321	3.99351
97000	4	4	4	9.47984	8.8742	9.29036	4.88118	4.9255	3.23365
98000	4	4	5	9.45758	8.50932	8.84263	5.40546	4.20701	3.80993
99000	4	4	4	9.38336	9.19016	8.915	5.00309	4.45933	3.56567
100000	4	4	5	9.95438	8.80657	9.35979	3.95481	4.56798	3.89979
101000	4	4	5	9.36383	9.05588	9.10501	4.53807	3.72269	3.33791
102000	4	4	4	9.31099	9.34007	8.88249	4.37062	4.08213	3.86295
103000	3	4	4	9.73335	9.31049	8.72859	3.25123	4.1706	3.70183
104000	3	4	4	9.59226	9.20802	8.38023	4.35589	3.91854	4.51771
105000	3	4	4	9.107	9.24959	9.08554	3.54888	4.00177	3.65278
106000	3	4	5	9.24968	8.95197	8.81832	3.38386	3.54844	3.55259
107000	3	3	5	9.33075	9.36611	8.77594	3.66597	3.72877	3.49528
108000	3	3	4	9.39686	8.86732	9.39725	3.50828	4.32112	3.73602
109000	3	4	5	9.37501	8.61584	8.95708	3.9921	3.69511	3.89173
110000	3	4	4	9.54205	9.16014	9.107	4.25382	3.71417	3.54561
111000	3	4	4	8.71381	8.77882	9.43068	3.65837	3.686	3.44268
112000	4	4	4	9.23368	9.26956	9.17018	5.21203	3.58321	3.92578
113000	3	4	4	8.91087	8.83478	9.39661	3.99281	3.5459	3.86261
114000	4	4	4	8.33667	9.26713	9.32755	4.29021	3.66799	3.78134
115000	3	4	4	9.15386	9.27224	9.16059	3.49952	3.66276	3.57136
116000	3	4	3	9.13743	9.08393	8.70523	3.75012	3.65887	3.80369
117000	3	4	4	9.094	9.19725	8.7204	4.42601	4.2945	4.3451
118000	4	4	4	8.55824	9.095	9.11669	4.64736	3.74846	3.52633
119000	3	4	4	8.93361	9.07375	8.97486	4.29356	3.8406	3.73086
120000	4	4	4	9.32614	8.9093	8.73423	3.48093	4.20677	3.8448
121000	4	4	4	9.25754	8.73972	8.58021	4.41998	3.88178	3.78662
122000	4	4	3	9.1595	8.61492	9.12922	3.71553	4.00632	3.72543
123000	4	4	3	9.25839	9.20119	8.9778	4.22724	3.79058	3.45015
124000	4	4	4	8.86843	9.39228	9.34378	4.19992	3.77916	3.8777
125000	4	4	4	9.23332	9.38391	9.30623	3.52734	3.49033	3.56309
126000	4	4	4	9.06346	9.31959	9.33202	4.24104	4.99798	3.55649
127000	4	4	4	9.60468	8.50068	8.55342	3.54308	3.53843	3.49437
128000	4	4	4	9.45127	9.58704	9.14394	3.56783	4.65189	5.06147
129000	4	4	4	9.05135	9.21102	9.32893	4.43239	3.70514	3.7579
130000	4	4	4	9.67918	9.53883	9.48484	3.54721	3.43281	3.74975
131000	4	4	4	9.19818	9.11134	9.51189	3.85036	3.62113	3.62978
132000	4	4	3	8.62199	9.18853	9.03543	3.59951	3.93361	3.89633
133000	4	4	4	8.94136	9.27999	9.3258	4.04285	3.55765	3.79817
134000	4	4	4	9.18508	8.97767	9.48049	4.43388	3.6849	3.89572
135000	4	4	5	8.84148	8.80224	8.86703	3.77282	4.31405	3.41064
136000	4	4	5	8.87753	9.44317	9.27699	4.29927	4.17438	3.89474
137000	4	4	4	9.21063	9.11904	8.65732	3.53173	3.74193	3.84679
138000	4	4	5	9.39071	9.20837	8.91379	3.45082	3.9621	4.13515
139000	4	3	5	8.6598	9.18307	8.75369	3.7168	4.48666	3.73895
140000	4	3	4	8.81876	9.62209	9.20645	4.14462	3.58114	5.09028
141000	4	3	4	8.94793	8.85885	8.6507	4.48977	3.65412	3.98218
142000	4	3	4	8.22808	9.29452	9.14439	4.33946	4.11401	3.68735
143000	4	4	4	9.02391	9.4699	9.01405	4.16708	4.00104	3.89899
144000	4	3	4	8.78951	9.36393	9.14979	3.88175	4.13751	4.36216
145000	4	3	4	8.92886	9.53242	8.67969	3.40066	4.11569	4.75263
146000	4	3	4	8.87998	9.2133	9.03668	3.45378	3.43403	4.42747
147000	4	3	4	8.77614	8.51694	8.79409	4.21888	3.93952	4.22798
148000	3	3	4	9.57491	8.96242	8.73163	4.80862	4.02328	5.00731
149000	3	3	4	9.11597	9.73828	9.18871	3.33016	3.39577	4.42945
150000	3	3	4	9.55859	9.27633	9.35621	4.37649	3.964	4.57062
151000	4	3	4	9.5508	9.12319	8.72235	4.25669	3.80928	4.53866
152000	4	3	4	8.93804	9.01247	8.7357	3.97864	3.59172	4.41255
153000	4	3	4	8.96282	9.12915	9.35866	3.8975	4.39907	4.01871
154000	4	3	4	9.42602	8.97241	8.83398	3.6658	3.53015	4.48845
155000	4	3	4	8.55356	9.05161	8.8103	4.11099	4.15474	5.15781
156000	4	3	4	8.74875	8.41263	8.97351	4.59396	3.91471	4.44694
157000	4	3	4	9.2743	8.95451	9.13355	3.68593	3.68722	4.13768
158000	4	3	4	8.93652	9.01379	9.02552	3.88662	3.60979	4.20766
159000	4	3	4	8.68849	9.04055	9.20624	4.19368	3.32823	4.32035
160000	4	3	4	8.97283	9.11947	9.08059	3.75086	4.15901	4.69346
161000	4	3	4	8.65843	9.14399	8.82952	3.91238	4.37425	3.87189
162000	4	3	4	8.95228	8.75699	8.71376	4.04773	3.9826	4.15049
163000	4	3	4	8.96768	8.69607	9.00777	4.66239	3.96733	4.22693
164000	4	3	4	8.62038	8.63246	8.92146	4.81193	3.67796	3.63849
165000	4	3	4	8.64581	9.72165	8.70798	4.29924	4.13277	4.37435
166000	4	3	4	9.38195	8.87381	8.56688	4.71221	3.75	4.63372
167000	4	3	4	9.11424	9.59339	9.37418	3.98734	3.9014	3.86106
168000	4	4	4	9.02695	9.23702	9.54634	4.97538	3.78271	3.90755
169000	4	4	4	9.15108	8.95756	9.15653	4.33544	3.55939	3.59185
170000	4	4	4	8.91599	9.58977	9.28798	3.64755	3.74054	3.58189
171000	3	4	4	9.62662	9.37709	9.30009	3.77886	3.91213	3.66273
172000	3	4	4	10.3675	8.88464	9.54519	3.27251	3.85031	3.76432
173000	2	4	5	10.1684	9.29651	9.24811	3.51639	4.27498	4.03976
174000	3	4	4	9.72069	9.03492	9.05123	4.1304	3.68288	3.64094
175000	3	4	4	9.827	9.04103	8.99083	3.54684	4.46446	3.70227
176000	3	4	4	9.31035	8.8559	9.39194	4.43633	3.79174	3.97979
177000	4	4	4	9.13723	9.00654	9.15703	3.75952	4.49035	4.67544
178000	4	4	5	9.26033	9.13819	9.06621	3.72684	4.15144	4.22834
179000	4	4	4	10.0901	8.98808	8.97672	3.79856	4.46661	3.66286
180000	4	4	4	8.77568	9.25497	9.00973	4.53022	3.55777	3.52257
181000	4	4	5	9.60597	9.55478	9.25552	4.1542	3.99867	3.81185
182000	4	4	4	10.7607	9.23318	9.29565	3.67212	4.20155	3.73178
183000	4	4	5	9.49181	9.34534	9.48363	3.81467	4.54765	4.0223
184000	4	4	5	9.05895	9.5338	9.01435	4.53654	3.86302	3.98629
185000	4	4	5	8.86435	9.20902	9.20782	4.22906	5.04145	3.45969
186000	4	4	5	8.84052	9.72651	9.39375	3.7141	4.09611	3.67511
187000	4	4	4	9.39551	9.5993	9.04544	4.5837	4.19936	3.82091
188000	4	4	4	8.50013	9.01382	8.83893	3.90447	5.25709	4.22775
189000	4	4	4	8.93139	9.29211	9.02357	4.27552	3.69684	4.00957
190000	4	4	5	9.1463	9.11407	9.26513	4.15389	3.67115	3.74958
191000	3	4	4	8.85132	9.49795	9.13608	3.99186	3.86017	4.09425
192000	4	4	5	9.12929	9.03663	9.55127	3.8442	4.87888	4.48818
193000	4	4	5	8.99678	9.3274	9.2484	3.88151	3.93282	3.62492
194000	3	4	5	8.96655	9.34156	8.93956	3.68833	4.26973	3.97832
195000	3	4	5	8.69594	9.00441	8.44797	4.30785	4.44781	3.99781
196000	4	4	5	9.04032	9.23802	9.08872	3.74497	4.44434	3.36085
197000	3	4	5	8.44043	8.45748	9.44605	3.73816	4.30372	3.69663
198000	3	4	5	9.20991	8.95545	9.02025	3.32519	4.51319	4.62105
199000	4	4	5	8.92606	9.08682	9.02323	3.80908	4.25708	4.2393
200000	3	4	4	8.41244	9.18526	9.02034	4.03379	4.29978	3.58423
201000	4	3	5	8.94428	8.64456	9.0291	3.52045	3.92585	4.41815
202000	4	3	4	9.00907	9.41498	9.03957	3.66826	3.66491	3.5698
203000	4	4	4	8.71473	8.71107	9.10849	3.42977	3.27411	3.48744
204000	4	4	5	9.14515	9.21114	8.96315	4.11211	4.55163	4.09893
205000	4	4	5	8.82003	9.20384	8.93832	4.89131	3.63299	4.31342
206000	4	4	5	8.59294	9.36082	8.78993	5.32325	3.78225	3.78035
207000	3	3	5	9.11808	9.53418	8.96782	3.61782	3.72055	4.00402
208000	3	4	5	9.22595	9.16444	8.84684	4.88042	4.79747	4.02517
209000	4	4	5	8.98881	8.81186	8.85346	4.12772	3.65167	4.38639
210000	4	4	5	8.80584	8.99452	9.3392	4.50616	4.35635	4.60667
211000	4	4	5	9.58193	9.48375	8.86506	3.8048	4.64436	4.3474
212000	4	3	4	9.19628	9.26446	9.39845	5.03577	4.01952	3.8075
213000	4	3	4	9.58852	9.53588	9.68262	3.90272	3.73274	3.92073
214000	4	4	5	9.27432	9.70638	9.36082	4.26757	3.80812	4.3312
215000	4	4	4	9.26938	9.43868	9.49507	4.02367	4.04208	4.62361
216000	4	4	4	9.10132	9.45635	9.20728	3.65658	4.66765	4.16376
217000	4	4	5	8.71542	9.85205	9.00074	3.81453	4.53284	4.68792
218000	4	4	5	8.90516	9.45387	9.49255	3.49276	4.02907	3.42007
219000	4	4	5	9.08347	9.12155	9.03527	3.47843	4.41191	3.49471
220000	4	4	5	8.96946	9.27609	9.29375	4.06838	5.07744	3.79908
221000	4	4	5	9.06948	9.18666	9.20845	3.87323	4.79001	3.89649
222000	4	4	5	8.68918	9.24175	9.29599	3.69378	4.27371	3.3897
223000	4	4	5	9.05485	9.51228	9.09402	3.96556	3.892	3.86659
224000	4	4	5	8.81819	9.3881	9.00739	3.89834	4.29121	4.65566
225000	4	4	5	9.0668	9.1873	9.07454	4.10334	4.26405	4.29342
226000	4	4	5	9.03208	9.14571	9.4019	3.97988	3.57275	4.56978
227000	3	3	5	8.30231	9.00369	9.31877	3.57938	3.97402	4.38854
228000	4	3	5	9.23741	9.03383	9.16488	4.3917	3.6511	4.33734
229000	4	3	5	8.46245	8.85503	9.18419	4.73457	3.57164	3.6073
230000	4	4	5	8.83709	9.40376	9.41034	4.2062	4.35893	3.66407
231000	4	3	4	8.82139	9.52556	9.2572	3.48869	3.7788	4.04298
232000	4	4	5	8.5609	9.224	9.10853	4.98885	3.61406	3.86421
233000	4	4	5	9.00407	9.15977	9.1393	4.62135	3.81582	4.01036
234000	3	4	5	9.57857	9.11277	9.56143	4.04075	3.68522	4.04509
235000	4	4	5	9.18247	9.17758	9.30937	4.04025	3.58455	4.05306
236000	4	4	5	9.44046	9.25978	9.25599	3.70909	3.89866	4.26382
237000	4	4	5	8.8839	9.22554	9.18961	4.95369	4.30257	4.15203
238000	3	2	5	9.00665	9.2001	8.62392	3.20407	3.90579	4.58878
239000	4	4	5	9.08476	9.33583	9.44043	3.37976	4.07526	3.44794
240000	4	4	5	9.18096	9.26469	9.41629	4.72645	3.25916	3.65459
241000	4	3	5	8.83235	9.06237	9.36207	4.8645	4.14942	3.59714
242000	4	4	5	8.51191	9.03641	9.1078	5.25259	4.01086	4.10355
243000	4	4	5	9.11206	10.02	8.88871	4.17661	4.20859	3.66329
244000	3	4	5	8.63151	9.32298	8.77264	3.77448	4.01943	3.74531
245000	4	4	5	9.1287	9.28708	9.01602	3.67033	3.7716	3.83837
246000	4	4	5	8.64397	9.27839	8.99135	3.99253	3.5704	4.07821
247000	4	4	5	8.45749	8.77328	8.81255	4.37458	3.94079	4.14858
248000	4	4	5	8.65758	8.96149	8.98446	5.38218	3.84055	4.2032
249000	4	4	5	9.12152	8.94645	9.18265	4.30615	3.69348	3.90422
250000	4	4	5	9.26678	9.18623	9.11905	3.36134	5.12879	3.75163
251000	3	4	5	9.215	9.13691	9.39248	3.98473	4.03609	3.96432
252000	3	4	5	9.17215	9.06649	8.86619	4.20184	4.10373	4.28293
253000	4	4	5	8.40632	9.51622	8.80087	4.36866	4.11098	4.04391
254000	4	4	5	8.63088	9.04407	9.08937	3.82205	4.19299	4.53556
255000	3	4	5	8.93182	9.03918	9.03762	3.24823	3.88231	3.55259
256000	3	4	5	8.71241	9.30035	9.43706	3.63509	4.16427	3.41851
257000	2	4	5	9.34599	9.52665	8.49405	3.94032	4.25772	3.94589
258000	3	4	5	8.9764	8.73083	8.44722	4.74867	4.1983	3.85204
259000	3	4	5	9.43758	9.36604	8.81523	4.63658	4.01106	3.9188
260000	2	4	5	9.0509	8.9588	9.17171	4.70186	3.84152	3.64376
261000	3	4	5	9.23729	9.11785	9.04515	4.17173	4.57685	3.82415
262000	3	4	5	8.55638	8.88997	9.15178	3.46592	5.03736	3.84679
263000	4	4	5	8.60721	9.14727	9.25059	3.58504	4.60914	3.9916
264000	4	4	5	8.83438	8.87577	8.85213	4.79819	3.50774	4.40406
265000	4	4	5	8.91754	9.30943	8.89523	3.84678	4.36167	3.68783
266000	4	4	5	9.32567	9.33936	9.02326	3.90203	4.00676	3.44112
267000	4	3	5	9.07098	9.41629	8.85359	3.69659	4.05155	3.58146
268000	4	4	5	9.09785	9.16187	8.89981	3.7735	3.7566	4.18306
269000	4	4	5	8.93787	8.88268	8.98704	4.30444	4.01474	5.12922
270000	5	4	5	8.73811	8.81403	9.0905	4.41981	4.25513	4.34275
271000	5	4	5	8.64661	9.03793	9.09731	4.66315	3.76576	3.60251
272000	4	3	5	8.99423	8.74711	8.9609	3.95644	3.90887	4.14727
273000	4	3	5	9.11741	8.46223	8.68103	4.10077	4.237	4.14134
274000	5	4	5	9.13863	8.80619	9.09667	4.50308	4.8462	3.95824
275000	4	4	5	8.88149	8.97359	8.92544	4.37235	3.69083	4.00993
276000	5	4	5	8.56875	9.00282	8.96632	5.03155	4.36303	3.67779
277000	5	4	5	8.93643	8.97322	9.14508	3.65581	3.45914	3.95892
278000	5	4	5	8.93828	9.04134	9.10781	3.96214	3.76415	3.55781
279000	5	4	5	9.18731	9.21233	8.48617	4.74717	3.96677	4.054
280000	5	4	5	9.17131	9.14218	9.50057	4.71561	3.67224	3.67463
281000	5	4	5	9.64905	8.98525	9.23711	4.44786	3.50779	4.14513
282000	5	4	5	9.18193	9.10779	8.92972	3.61092	3.63997	3.73199
283000	5	4	5	8.93782	9.1881	9.26258	3.71077	3.69316	3.58913
284000	5	3	5	8.76664	8.68542	9.39062	3.86236	3.74253	3.46442
285000	5	3	5	9.21603	8.82218	9.38499	4.22576	3.66318	3.77903
286000	5	3	5	8.88375	8.90574	8.90458	4.05174	3.4069	3.44571
287000	5	3	5	9.23032	9.46887	9.23893	3.70834	3.53633	3.69424
288000	5	4	5	9.13766	9.36471	8.88877	4.4685	4.62305	3.90223
289000	5	3	5	9.46136	8.76959	8.93539	3.6956	4.57175	3.42045
290000	5	3	5	9.13718	9.32342	8.63824	3.20056	3.75017	3.78589
291000	5	4	5	9.25972	8.89652	9.39392	3.59375	4.4294	4.50352
292000	5	4	5	9.08379	9.22716	9.13827	3.43551	3.86618	3.32581
293000	5	3	5	9.51564	8.81845	9.05621	3.70381	3.61878	3.5346
294000	5	4	5	9.31788	9.07631	9.23827	3.47057	4.17699	4.00226
295000	5	4	5	8.73666	8.70553	9.41493	4.0464	3.9285	4.78073
296000	5	4	5	9.28932	9.29411	9.31323	4.15844	4.2995	3.44426
297000	5	4	5	9.20702	8.92021	8.94662	4.08731	3.54781	4.08976
298000	5	4	5	9.28556	9.31431	9.12139	3.7162	4.18872	4.70623
299000	5	4	5	9.04886	9.13336	9.29086	4.12025	4.29875	3.81781
300000	5	3	5	8.98448	9.49032	9.48796	4.19118	3.78429	3.59858
301000	5	4	5	9.24006	8.72486	8.97571	4.04286	4.3302	4.86141
302000	5	4	5	8.79093	9.05315	9.55218	4.6737	3.87694	3.74348
303000	5	4	5	9.66217	8.98644	8.73218	4.42869	3.71334	4.50063
304000	5	5	5	8.80659	9.04066	9.10012	3.86106	3.81699	4.7015
305000	5	4	5	9.23753	8.9519	9.19426	3.93043	4.13204	4.97041
306000	5	4	5	9.33843	9.03846	9.13247	3.72751	4.28982	4.63739
307000	5	4	5	9.18769	9.11475	9.5098	3.91695	3.69098	4.02405
308000	5	4	5	9.42345	8.94966	8.65681	3.90331	3.72013	4.27184
309000	5	4	5	9.16556	8.79607	8.56276	3.62753	4.30452	5.02634
310000	5	4	5	8.87787	9.00761	8.46469	3.29669	3.83698	4.77892
311000	4	4	5	8.89812	8.8284	9.03133	3.64136	3.76388	4.19424
312000	4	4	5	9.21447	8.68536	8.78775	3.3493	3.79203	4.76259
313000	4	5	5	9.11541	9.50479	9.26907	3.80354	3.46378	3.2833
314000	5	4	4	9.17329	8.57294	8.52996	3.60056	4.12399	3.59027
315000	5	3	5	8.88213	8.93667	9.23627	3.77773	3.68006	3.55062
316000	5	3	5	9.59588	8.73216	9.10673	3.7762	4.32838	3.64333
317000	5	3	5	8.98119	8.47602	9.08281	3.95505	3.99113	4.75884
318000	5	3	4	9.26644	9.32471	9.14309	3.8881	3.77361	4.51124
319000	5	4	5	8.84537	9.1065	9.01401	4.01664	3.66451	4.96154
320000	5	4	5	9.01796	8.89375	8.9111	3.85779	4.13745	4.58463
321000	5	3	5	8.92424	8.73409	8.68457	3.93007	4.36459	4.33253
322000	5	4	5	9.12713	8.91409	8.89081	4.22623	4.33571	4.1378
323000	5	3	4	9.12803	9.27065	8.92042	4.02738	4.2374	3.77416
324000	5	4	5	9.17773	9.06855	8.80128	4.2737	3.63061	3.97625
325000	5	3	4	8.66033	8.90253	8.71718	4.84112	3.90555	4.17644
326000	5	3	4	9.24224	8.6688	9.03331	4.15057	3.74074	3.88016
327000	5	4	5	8.87781	9.4861	8.70933	4.12318	3.5364	4.23377
328000	5	4	5	9.36561	9.40219	8.85948	3.80279	4.12826	4.17352
329000	4	4	5	9.19457	8.94222	8.70977	4.58844	4.72411	4.3167
330000	4	4	5	9.21032	9.12816	8.871	4.14846	3.94913	4.35602
331000	5	4	5	9.26051	8.91841	9.08599	3.82034	4.5586	4.6676
332000	4	4	5	8.89821	9.54807	8.6833	4.77715	5.12948	4.30224
333000	4	4	5	9.17251	9.22138	8.91059	3.70897	4.68112	3.69467
334000	5	4	5	9.17384	8.81297	8.93903	4.02484	4.10981	5.08576
335000	5	4	5	9.36292	9.40578	8.90226	3.67637	3.70129	4.74743
336000	5	4	5	9.13668	9.15494	8.80187	4.23488	4.45594	3.36008
337000	4	4	4	8.94976	9.09636	8.81261	3.80916	4.63466	4.14781
338000	4	4	5	8.9322	9.2079	8.59954	4.41952	4.36337	4.10066
339000	5	4	5	8.86711	9.33864	8.72072	4.00327	3.68278	4.70865
340000	5	4	5	8.96493	9.40377	8.89373	4.07437	3.47126	4.57614
341000	5	4	5	9.41677	9.58592	8.96238	3.5851	3.63276	4.29225
342000	5	3	5	8.73054	9.2428	8.94617	4.30151	3.78293	4.93326
343000	5	4	5	8.67996	9.18318	9.24373	4.46839	4.04072	4.03562
344000	5	3	5	9.14827	8.70692	8.67817	3.59569	3.68738	4.97454
345000	4	4	5	8.87894	9.09599	9.12544	4.23198	3.59707	4.49721
346000	5	4	5	8.78041	8.89248	8.87474	4.02767	4.65818	4.20435
347000	5	4	5	8.86487	8.82631	8.84683	4.30206	5.18815	4.07486
348000	5	4	5	8.74454	9.15713	9.0724	3.70455	3.66237	3.62706
349000	5	4	5	9.22417	9.22412	9.07404	4.61214	3.86651	4.33956
350000	5	4	5	9.2203	9.02456	8.72227	4.29675	4.19544	3.98925
351000	5	4	5	8.9592	9.44328	9.12245	3.68751	3.8518	3.93356
352000	5	4	4	9.33727	9.6334	8.53845	4.33821	3.92727	5.15404
353000	5	4	5	9.01244	9.08843	8.84002	3.83868	4.52298	3.98799
354000	5	4	5	9.0085	9.23026	8.59606	4.63484	3.79717	4.09011
355000	5	4	5	8.96556	9.33926	9.00791	4.08153	4.69483	4.19831
356000	5	4	5	9.26339	9.32115	8.79159	3.77226	3.68593	4.44874
357000	5	4	5	9.21636	9.24227	8.73133	3.95248	3.78745	4.76329
358000	5	4	4	9.1154	9.15005	8.99349	3.45492	5.03199	4.45369
359000	4	4	5	9.00873	9.13531	8.88014	3.88547	4.33717	4.38398
360000	4	4	5	9.01407	9.09838	8.90477	3.74396	4.1869	3.64288
361000	3	4	5	9.66685	9.19443	9.11055	4.03046	3.65809	3.98724
362000	3	4	5	9.23723	9.17153	8.70114	3.97864	4.28375	3.92028
363000	3	4	5	9.04471	9.3523	8.89558	3.96135	4.76262	4.13504
364000	4	4	5	8.41254	9.37495	8.69052	3.90897	3.77547	4.21846
365000	4	4	5	9.031	9.30212	9.0597	3.97997	3.87143	3.5123
366000	4	4	5	8.91954	8.77227	8.996	4.32556	3.94711	4.75487
367000	4	4	5	9.10548	9.47336	9.08304	3.9344	3.73473	4.50304
368000	4	4	5	9.08583	9.72024	9.2546	4.54638	3.77641	3.94196
369000	4	4	5	9.23966	9.09598	8.8661	3.82881	3.55053	4.38271
370000	4	4	5	9.66251	9.47351	8.73774	3.8996	3.807	4.02833
371000	3	4	5	8.66489	9.21976	9.40913	4.63625	4.10734	3.66275
372000	3	4	5	8.78752	9.29429	9.19283	3.93833	3.62974	3.8768
373000	3	4	5	9.4029	9.34041	8.92498	3.77161	3.89108	3.66232
374000	3	4	5	9.32057	9.20688	8.74767	3.75627	3.95266	4.04545
375000	4	4	5	9.14124	8.9519	8.92559	3.59018	4.0848	4.25118
376000	3	4	5	9.9686	9.16434	9.01937	4.08917	4.00865	4.07301
377000	3	4	5	8.73563	9.18954	9.0948	3.35614	3.58439	4.33435
378000	3	4	5	8.58716	9.26649	9.01199	3.79207	3.82756	3.6252
379000	3	4	5	9.75591	9.13664	9.1758	3.66031	3.49397	4.37352
380000	3	4	5	9.2549	9.03082	8.77337	3.77737	4.52448	3.85701
381000	3	4	5	9.31925	9.41914	9.5066	3.8829	4.0222	3.86108
382000	3	4	5	9.68259	8.84226	8.72988	3.70023	3.42266	3.82948
383000	3	4	5	8.74469	8.88906	8.86143	3.97087	4.48486	4.13615
384000	3	4	5	8.85627	8.86828	8.83236	5.14939	4.07669	5.34092
385000	3	4	5	9.37346	8.91598	8.98103	3.67911	3.6198	3.67028
386000	3	4	5	9.44001	9.0366	9.0413	4.88456	3.95965	3.75938
387000	3	4	5	9.3313	9.17872	8.93867	3.96416	5.05575	5.04465
388000	3	4	5	8.68379	8.47846	9.37205	3.57091	3.51969	4.46401
389000	3	4	5	9.45455	8.89377	9.01238	3.77595	3.60235	3.6558
390000	3	4	5	8.8736	8.53571	9.13797	3.68875	4.16074	3.72799
391000	3	4	5	9.23178	9.14858	9.04056	3.95723	4.11053	4.00346
392000	3	4	5	8.90565	9.48827	9.08402	4.08455	4.00468	4.23311
393000	2	4	4	8.91034	9.4453	8.98927	4.12681	3.60118	3.5843
394000	3	4	5	9.09299	8.52912	9.09624	4.29227	4.13165	3.97499
395000	3	4	5	9.09242	9.05651	9.14292	3.5343	3.37014	4.38839
396000	3	4	5	9.0765	8.98898	8.84618	4.16042	3.89301	4.53525
397000	3	4	5	8.91335	8.79463	8.88312	3.58634	3.41698	4.36139
398000	4	4	5	8.98243	9.2063	9.10293	4.6035	3.99852	5.09177
399000	3	4	5	9.14633	8.4058	9.00592	3.67015	3.75959	3.96115
400000	3	4	5	9.24016	9.02094	9.27009	3.93928	4.13131	3.76592
401000	3	4	5	9.41115	9.20857	8.97328	4.21058	4.13388	4.33586
402000	3	4	5	9.54827	8.94447	8.75487	3.72448	4.14156	3.9217
403000	3	4	5	8.89509	8.95177	8.87726	3.98133	3.48302	4.38512
404000	3	4	5	8.89738	9.05738	9.3113	4.42113	3.7971	4.02168
405000	3	4	4	8.94849	9.25187	9.34625	4.18153	3.5429	3.66172
406000	3	4	5	9.35556	8.3818	9.25187	4.02857	3.53897	4.10279
407000	3	4	5	9.23677	8.42441	9.84105	3.59523	4.40856	3.69646
408000	3	4	5	9.41627	9.27738	9.26148	4.05977	4.73905	4.63885
409000	3	4	5	9.00112	9.58026	9.22237	3.93331	3.98724	4.30148
410000	3	3	5	9.43327	9.37366	9.3576	4.10743	4.59183	4.41685
411000	3	4	5	8.76546	9.38453	9.2853	3.66084	4.70047	3.81699
412000	4	3	4	9.279	9.03964	9.20384	4.78506	4.18141	4.18503
413000	3	3	5	9.25248	9.12317	9.55549	3.91701	4.36877	3.59235
414000	3	3	5	8.75177	9.1058	9.36075	3.57286	4.45271	4.23326
415000	3	4	5	9.06194	8.77264	9.07868	3.85714	4.36745	3.82072
416000	3	4	5	9.10316	8.91255	9.35485	3.89918	4.27362	3.4656
417000	4	4	5	9.09528	9.08573	9.05704	3.67773	4.07064	3.94265
418000	3	4	5	9.53472	9.08699	8.99363	4.01823	4.38536	3.82346
419000	3	3	5	9.04371	9.21365	9.17343	3.75537	5.2914	3.59034
420000	3	3	5	8.85201	9.19099	9.04714	3.5695	4.80883	3.52565
421000	3	3	5	9.29395	9.13325	9.11972	3.83391	5.07142	3.86809
422000	3	4	5	8.98484	9.08305	9.26276	4.08881	3.94614	3.84413
423000	3	3	5	9.4463	9.48858	8.89489	4.06669	3.65008	3.72041
424000	3	3	5	8.65573	9.00973	8.95335	4.26053	3.9028	3.9819
425000	3	3	5	9.09472	8.53251	8.76078	3.89723	3.68772	4.13581
426000	3	3	5	9.24613	9.06741	8.82109	3.72082	3.61808	3.84725
427000	3	3	5	8.71634	8.80963	9.07093	4.27622	4.81187	3.39936
428000	3	3	5	9.08269	8.74453	8.82005	3.84373	4.34211	3.45058
429000	3	3	5	9.30773	8.76732	8.74102	4.75496	3.93743	3.78684
430000	3	3	5	8.83327	8.5378	9.43747	5.39667	4.29199	3.75048
431000	3	3	5	9.54541	8.98293	8.99607	5.12582	3.90611	3.24092
432000	3	3	5	9.17572	9.24858	8.82686	5.56297	3.82362	3.75039
433000	3	3	5	9.35908	9.13831	9.11537	4.97348	4.03819	4.29141
434000	3	3	5	9.20922	9.05825	9.84304	4.50885	3.72637	3.37747
435000	3	3	5	9.68396	9.1843	9.03115	5.36796	4.10245	3.57948
436000	3	4	5	8.90407	9.41641	9.46997	5.8175	4.2687	4.12995
437000	3	4	5	9.22342	9.06213	9.28781	5.49935	3.92623	3.9505
438000	3	3	5	8.83095	8.79211	9.10106	5.5556	4.98275	3.5689
439000	3	4	5	9.07322	8.91888	9.08561	5.53758	3.60557	3.4248
440000	3	4	5	9.35739	9.0652	9.25819	4.95892	4.45093	4.03986
441000	3	4	5	9.58235	9.16563	9.08785	5.0218	3.59207	4.4817
442000	3	4	5	8.64833	8.95583	9.24986	5.28684	3.46523	4.38258
443000	3	4	5	9.12397	9.47808	8.92559	4.21141	3.92028	3.62433
444000	3	4	5	9.65141	9.07553	8.91826	4.22564	3.76602	3.74451
445000	3	3	5	8.74454	9.21577	9.07939	4.37412	4.1301	3.88045
446000	3	4	5	9.22966	9.20242	9.25078	4.96352	4.25241	3.81635
447000	3	3	5	8.82358	9.11181	8.95979	4.87468	4.383	3.88781
448000	3	4	5	8.93366	9.2002	9.27893	4.43853	4.72382	3.54147
449000	3	4	5	9.57009	9.38153	9.33257	5.67846	3.9282	3.99342
450000	3	4	5	8.99368	9.14119	8.93513	5.23179	5.17305	3.36502
451000	3	3	5	9.55757	9.65791	8.8352	4.58219	5.11642	3.507
452000	3	3	5	8.46436	9.32293	8.96037	5.80557	4.85365	4.08432
453000	3	4	5	9.13642	9.30659	8.93748	4.65699	5.09189	3.42887
454000	3	4	5	9.66489	9.6055	8.74593	5.48931	4.97711	3.74338
455000	3	4	5	8.61881	9.81872	8.88359	5.16648	5.13447	3.63387
456000	3	3	5	9.05137	9.81875	9.40215	4.88307	5.75643	4.08375
457000	4	4	5	8.86755	9.28134	8.88333	4.80714	5.06406	3.4359
458000	3	4	5	8.99336	9.73137	8.88598	4.76794	6.65235	3.636
459000	4	4	5	8.65014	9.49354	8.82469	4.06531	5.83578	3.79892
460000	4	3	5	8.68854	9.41289	8.63162	4.20592	4.60827	3.7065
461000	4	3	4	9.01367	9.48282	8.85714	4.77217	4.77774	3.83208
462000	4	4	5	8.78742	9.55291	9.02695	3.77629	4.36015	3.45033
463000	4	3	5	8.89115	9.59847	9.14119	3.59785	5.03494	3.49442
464000	3	3	5	9.15013	8.77674	9.08787	3.79359	4.68799	4.00473
465000	4	3	5	9.03922	9.75285	8.85838	5.44846	3.68789	3.40382
466000	3	3	5	8.90851	9.39008	9.20116	4.45827	4.06331	3.57095
467000	3	3	5	8.65357	8.91164	9.10239	5.01703	3.57193	3.70827
468000	2	3	5	9.10875	9.09551	9.05692	5.04595	4.14892	3.49128
469000	2	3	5	9.23396	9.97496	8.78833	4.88345	4.34399	3.98672
470000	4	3	5	8.93079	9.20373	9.21418	4.2238	4.55792	4.34589
471000	4	3	5	9.31112	8.91664	9.09253	4.2518	4.3028	4.00637
472000	3	3	5	9.26379	9.93681	9.23232	3.83459	3.66516	3.3954
473000	3	3	5	9.24058	9.21887	8.82181	3.76916	4.87305	3.76144
474000	4	3	5	9.22612	9.11443	8.92177	4.3316	4.52143	3.84284
475000	4	4	5	9.18694	9.51393	8.79673	4.09815	4.65156	3.5892
476000	4	3	5	9.01728	9.3573	9.06025	4.08767	4.67987	3.51789
477000	4	4	5	9.41735	9.4471	8.71753	4.20296	4.17215	3.59152
478000	4	4	5	9.45122	9.2774	9.16812	3.91456	4.24704	3.73102
479000	4	4	5	9.14985	9.43699	9.00055	4.78503	4.54415	3.59111
480000	4	4	5	9.35415	9.06869	8.98151	4.51722	5.42526	3.69343
481000	4	4	4	8.64987	9.47573	8.88845	4.31771	5.14461	4.01498
482000	4	4	5	8.9272	9.75258	9.11733	4.15879	4.05643	4.15035
483000	4	3	5	8.99909	9.25456	8.80845	4.52895	3.93057	3.67684
484000	4	4	5	9.19042	9.02068	9.00579	4.85129	3.81105	3.76572
485000	4	4	5	8.91947	9.66761	8.99307	4.22289	3.98679	3.75198
486000	3	4	5	9.09313	8.9692	9.06446	3.79105	4.128	4.05736
487000	3	3	5	9.01581	9.00015	8.74529	3.55243	4.06381	4.63224
488000	3	3	5	8.90895	9.24066	9.29704	4.04031	4.28758	3.6951
489000	3	3	5	9.04064	9.01755	9.14361	3.51376	4.69605	3.59675
490000	4	3	5	8.92544	8.57959	9.21196	4.28843	4.66873	3.94423
491000	4	4	5	8.61337	9.0256	9.21265	5.10389	4.16733	3.32759
492000	3	4	5	9.10042	9.14161	9.29724	3.97918	4.61969	3.69244
493000	4	4	5	9.0279	8.58301	8.92776	4.41948	6.04897	3.83684
494000	3	3	5	8.8904	8.99658	9.27193	4.47945	3.82335	3.52182
495000	3	3	5	9.33305	8.77955	8.97588	3.9074	4.7742	3.51075
496000	3	3	5	8.87994	8.68243	8.88398	4.4217	4.42488	4.52169
497000	4	3	5	8.93204	8.91099	9.00949	4.54565	4.09107	3.9593
498000	3	4	5	9.30635	9.22433	8.84801	4.27731	3.77495	3.8246
499000	4	4	5	8.55462	9.2005	9.29913	4.47912	4.0505	3.85827
500000	4	4	5	8.82562	9.28018	9.14178	4.10005	3.72749	4.32833
501000	4	4	5	9.42343	9.00832	8.75724	4.6405	3.88568	4.19069
502000	3	4	5	9.13725	9.12497	8.9889	4.11794	3.87807	3.79666
503000	4	3	5	9.24422	9.24715	9.10548	3.96743	4.48479	3.58876
504000	4	4	5	8.75215	8.96752	8.95441	3.774	4.28119	4.15272
505000	4	4	4	9.01302	9.11545	8.93404	3.58238	3.69925	4.34886
506000	4	4	5	9.09453	9.30553	8.85583	4.17838	4.57656	3.70613
507000	4	4	4	9.01045	8.98722	9.01177	4.27417	3.92318	4.09458
508000	4	4	5	9.05523	8.91032	8.97473	4.38558	4.74958	3.63296
509000	4	4	4	8.98317	9.40343	8.83918	5.28279	4.2183	3.65696
510000	4	4	5	8.55348	8.74159	8.92731	4.65911	4.80989	3.57128
511000	4	4	5	9.1772	9.00597	9.08121	3.82293	4.36837	3.6165
512000	3	4	4	9.02367	9.17864	9.3679	4.34163	5.38782	4.64769
513000	4	4	5	8.81872	9.32213	9.36587	3.99873	3.56432	4.86626
514000	4	4	4	9.35156	9.4774	8.95116	4.63622	4.49075	4.00501
515000	4	3	3	9.71188	8.95175	9.3347	3.47121	4.60913	3.40838
516000	4	4	4	9.22858	9.01366	9.10962	4.21707	4.1313	3.56725
517000	4	4	5	8.98675	8.91612	9.18152	4.72049	4.05654	3.69352
518000	4	4	5	8.98149	8.72207	8.84223	4.62417	4.02961	3.34386
519000	4	4	5	9.12038	9.00163	8.94748	4.1043	4.10884	4.79422
520000	3	3	4	9.28458	8.88618	9.23987	4.68916	3.79246	4.95211
521000	3	4	3	8.86415	9.16287	9.90546	5.63709	4.31534	4.40292
522000	4	4	4	8.94047	9.43575	9.01954	3.88869	3.51997	4.26475
523000	4	3	5	8.99151	8.91841	8.9257	3.89722	4.02834	4.26153
524000	4	3	4	9.03022	9.24003	8.78897	3.78251	3.73538	4.9669
525000	4	3	4	8.87454	9.60257	9.01172	4.37059	4.15671	4.09097
526000	3	4	5	8.80546	8.98582	8.91325	4.34122	3.50475	3.91102
527000	4	4	5	8.8956	9.6001	9.27136	5.15089	3.67823	4.57889
528000	2	4	5	9.27315	8.78405	9.24628	3.97164	4.12919	3.72019
529000	4	4	5	8.67274	9.03013	9.02212	4.35703	3.88299	4.04022
530000	4	4	5	8.8004	9.31706	9.27905	4.14203	3.56867	4.03194
531000	4	4	4	9.11401	9.30387	9.17282	4.55861	4.22766	4.49278
532000	4	4	5	9.18508	8.99808	8.80914	4.9532	4.09386	4.83766
533000	4	4	4	9.16275	9.10325	9.39621	4.12433	4.41978	4.85199
534000	4	4	3	8.92346	8.77814	9.71673	3.73153	4.19801	4.47716
535000	4	4	3	9.03016	8.90956	8.59154	3.84792	4.37206	4.11407
536000	4	4	3	9.17442	9.04873	8.9246	3.64464	4.30743	3.86137
537000	4	4	3	9.42878	8.90649	8.61147	4.2137	4.33281	4.61339
538000	3	4	3	9.43336	8.52463	8.42573	4.00174	4.01409	4.30542
539000	4	4	3	9.12098	8.92424	9.01938	4.30111	4.28759	3.5657
540000	4	4	3	9.18349	9.21571	9.01896	3.94378	3.98871	3.15381
541000	4	4	4	8.9734	9.1887	8.93585	5.31182	3.78672	4.03063
542000	4	4	3	8.65243	9.12357	8.54622	4.74116	5.01171	4.04734
543000	4	3	4	8.82662	8.85167	8.69297	3.8583	4.08771	3.26106
544000	4	4	3	8.82644	9.39309	8.6414	3.67305	3.71673	3.59525
545000	4	4	2	9.25727	9.13706	8.48751	3.80592	3.55269	3.82946
546000	4	4	3	8.83024	9.1997	8.67874	4.3542	4.01808	3.74704
547000	4	4	3	8.6897	9.35205	8.55866	4.03323	4.37807	3.61383
548000	4	4	3	9.16844	9.01096	8.94135	3.93174	3.70116	3.31558
549000	4	4	3	9.22114	9.08171	8.93711	3.64338	4.34689	4.15861
550000	3	4	3	8.83498	8.83604	8.62122	3.96105	3.81608	3.87691
551000	4	4	3	8.39551	8.72173	8.69169	3.80215	4.54516	3.79731
552000	3	4	3	8.89527	9.12812	9.1294	4.47432	3.80329	3.45605
553000	4	3	3	9.11229	8.94383	8.39036	3.95759	3.82222	3.87186
554000	4	3	3	8.61768	9.44615	9.11442	3.88497	3.7367	4.01172
555000	4	3	3	8.6918	9.21895	8.71964	4.02674	4.17691	3.66902
556000	4	4	3	9.45042	9.00829	8.50634	3.86815	4.3314	3.85545
557000	4	3	3	8.87926	8.96108	8.68063	4.79204	3.86127	4.25959
558000	4	3	3	8.87236	9.07814	8.8114	4.69324	4.19834	3.61721
559000	4	4	3	9.06983	8.6221	8.69007	3.74386	4.19525	3.63678
560000	3	4	3	9.00248	8.71679	9.02522	3.91792	3.61935	3.76758
561000	3	4	3	8.75472	8.72429	8.66922	6.07597	4.02456	3.75038
562000	3	4	3	8.39847	9.73284	9.49367	5.54088	3.70575	3.73127
563000	3	4	3	8.56775	8.94227	9.00405	6.39272	3.77217	4.10323
564000	3	4	3	8.28997	9.13554	9.08834	7.51144	3.65018	3.56259
565000	3	4	3	8.36891	9.07681	9.27322	6.49205	4.35872	3.50845
566000	4	4	3	9.01136	8.8096	8.63526	6.40859	4.02455	3.83428
567000	4	4	3	8.44157	8.88305	8.99886	5.91098	4.04426	3.86936
568000	4	4	3	8.13701	9.41019	9.21107	6.6038	4.20188	3.63645
569000	4	4	3	8.8575	9.41721	8.49641	7.00036	3.51377	5.11767
570000	3	4	3	7.61662	8.99109	8.43387	7.54237	3.68784	4.52359
571000	4	4	3	8.83608	8.85828	8.83276	6.15546	4.12589	4.13789
572000	4	4	3	8.38878	8.98181	8.69827	5.35024	4.22841	4.86458
573000	4	4	3	8.64761	9.10504	9.00056	5.17808	3.51717	4.3799
574000	4	4	3	8.83918	9.41406	9.01638	5.45305	3.78991	3.80764
575000	4	4	3	9.009	9.24064	8.82695	5.69242	4.74542	4.47652
576000	3	4	3	9.08734	8.8093	8.87016	5.42164	4.53292	5.66951
577000	3	4	3	8.45906	9.05205	8.54062	5.53467	3.78595	4.69631
578000	3	4	3	8.83316	9.16684	9.41231	6.24451	3.64826	3.64575
579000	3	4	3	8.40373	8.78076	9.02962	6.02905	4.56396	4.08987
580000	4	4	3	7.82265	9.25416	8.71125	6.49647	3.49827	3.42113
581000	3	4	3	8.6926	9.10368	9.09405	5.26578	3.60573	3.51335
582000	3	4	3	8.23733	8.75046	9.6067	5.58668	4.15222	3.63275
583000	4	4	3	8.45448	8.85899	9.2031	5.74975	3.70553	3.84558
584000	4	4	3	8.33309	9.15222	9.40325	6.53148	3.77286	3.51141
585000	4	4	3	8.53043	9.24011	9.33016	6.54475	3.54071	3.43002
586000	4	3	3	8.91354	8.94998	9.21519	6.25034	4.55627	3.80643
587000	4	4	3	9.31568	9.11972	9.43659	5.62646	3.25141	3.42467
588000	4	4	3	9.77778	8.81745	9.15547	7.883	3.5391	3.93859
589000	4	3	3	8.97479	9.02909	8.88067	7.22331	3.86386	4.04687
590000	4	3	3	9.51776	8.69604	9.69572	7.67074	3.64331	3.82681
591000	4	4	3	9.00696	9.34273	9.54502	6.57634	3.50625	3.82248
592000	4	3	3	9.3766	9.00463	9.06784	5.25473	4.12699	3.63063
593000	4	4	3	9.04975	9.21989	8.74222	5.34461	4.46392	3.66881
594000	4	4	3	9.33051	9.21371	8.75115	5.28483	3.83548	3.7911
595000	4	4	2	9.45249	8.73761	8.95742	5.5536	4.01608	3.80534
596000	4	4	3	9.33839	9.21842	8.78112	5.12766	3.81928	3.97537
597000	4	4	3	9.83019	9.08886	8.55047	5.716	3.45586	3.36886
598000	3	4	3	9.57335	9.59482	8.52601	4.89866	3.72595	3.87255
599000	3	4	3	9.61942	9.35001	8.85649	5.01352	3.95881	3.46551
600000	3	4	3	9.04604	9.05015	8.95717	5.05796	4.00877	3.79079
601000	3	3	4	9.5164	9.12213	9.00251	4.75194	4.65371	3.50001
602000	4	4	3	9.5335	8.96871	9.00589	5.66153	5.25591	4.02166
603000	4	4	3	9.60668	8.7687	8.6712	5.14883	4.19549	5.07992
604000	4	4	3	10.0843	8.98936	8.69976	5.78801	3.99257	3.41546
605000	4	4	3	9.13458	8.80094	8.99698	5.96343	3.5622	4.10795
606000	3	4	4	9.62657	9.04474	8.87838	5.88063	4.28375	3.6176
607000	4	4	3	9.28745	9.01996	8.76334	4.38767	3.75028	3.91737
608000	4	4	2	9.63888	9.20238	9.13215	4.78415	4.20268	4.1677
609000	4	4	4	9.5705	8.90322	8.9573	5.57561	3.8936	3.9055
610000	4	3	3	9.6999	9.37002	8.65361	5.294	4.5944	3.99222
611000	4	3	3	9.94035	9.25124	8.8073	5.19016	3.64388	3.68306
612000	4	4	3	9.63376	9.04571	8.66195	5.69025	3.80537	3.53584
613000	4	4	3	9.13053	9.1608	8.83037	4.65396	3.45018	3.60196
614000	4	4	3	9.72774	9.21928	9.117	5.22192	4.25513	3.59545
615000	4	4	3	9.19812	9.31582	8.47918	4.65559	3.69413	3.94397
616000	4	4	3	9.64982	9.22576	8.52805	4.69916	3.78446	4.38749
617000	4	4	3	9.43563	8.8614	9.12945	5.24334	4.43575	3.77752
618000	4	4	3	9.2951	9.51808	9.33095	5.42227	3.77967	3.64816
619000	3	4	3	9.66158	9.65361	8.74245	4.61635	3.98659	3.52456
620000	4	4	3	9.38575	9.40517	8.32837	4.37879	4.08366	3.59234
621000	4	4	4	8.72427	8.83374	8.87761	5.32366	5.73154	3.83314
622000	3	4	3	9.43833	9.03473	8.86946	5.99378	4.23488	3.25431
623000	4	4	4	9.04958	8.9217	9.29324	5.2905	4.2337	3.52049
624000	4	3	3	9.34735	9.05657	8.7619	4.10014	3.72361	3.82048
625000	3	4	3	9.28335	9.1594	9.30344	4.08876	4.79563	4.2517
626000	3	4	3	9.18297	9.19083	8.90477	4.05628	3.71287	3.64533
627000	4	4	3	9.46341	9.00834	8.88389	3.83649	4.48011	3.09045
628000	4	4	3	9.13592	9.11641	8.91852	4.66783	4.82018	3.45586
629000	3	4	3	8.63456	9.03013	9.22217	3.86452	3.88434	3.59457
630000	4	3	3	9.25693	9.22213	8.8185	3.8356	4.08324	3.81347
631000	4	4	3	9.30474	9.06357	9.22406	4.79185	4.09249	3.46471
632000	4	4	3	9.16457	8.8766	9.53607	3.60856	4.646	3.58732
633000	4	3	3	9.2399	9.11995	8.95855	4.15801	4.28057	4.0567
634000	4	4	3	8.90349	9.0666	8.75872	3.39407	3.62806	3.82722
635000	4	3	3	9.05303	9.07739	8.54985	4.05202	4.31432	3.43148
636000	4	4	3	9.38325	9.4796	8.90481	3.80984	4.3571	3.93968
637000	4	4	3	9.02043	9.75699	8.98709	3.86537	4.29467	3.66985
638000	4	4	3	9.33965	8.95779	8.93189	4.6845	4.70126	3.79455
639000	4	4	3	9.20725	9.14111	8.6931	3.65301	4.42733	4.31828
640000	4	4	3	9.97874	9.00847	8.64238	3.60714	4.78492	4.01212
641000	3	3	3	9.43687	8.92094	9.1775	4.21955	5.08899	3.85098
642000	4	3	3	8.94416	9.5418	8.74962	4.38297	4.65548	4.21247
643000	4	3	3	8.97524	9.02926	8.37705	4.15334	3.65116	3.68999
644000	4	3	3	8.79234	8.98072	9.09751	3.96134	4.10681	3.59537
645000	4	3	3	8.96443	8.68324	8.52599	4.07453	4.81936	3.62713
646000	3	3	3	9.02966	9.11203	8.72304	4.0856	5.04606	3.76896
647000	4	3	3	9.26353	9.59351	8.59643	4.19839	3.75542	3.72306
648000	4	3	3	8.96471	9.55644	8.70963	3.5248	4.35156	3.86651
649000	4	3	3	9.29716	9.02586	8.70661	3.78463	4.16525	3.65835
650000	5	3	3	9.32409	8.73083	8.63239	3.465	4.34918	3.35795
651000	5	3	3	9.29758	9.31489	8.83699	4.03997	4.4087	3.97047
652000	4	3	3	9.26607	8.90673	8.90605	4.12118	4.39512	3.72733
653000	4	3	3	9.06499	9.04457	8.83229	3.92614	4.96009	3.73363
654000	5	3	3	9.0149	9.07002	8.81485	3.57482	4.93098	3.95031
655000	4	3	3	8.94306	9.3763	9.05814	4.19439	4.32065	3.60287
656000	4	3	4	8.88451	9.06166	8.82919	4.22543	4.51214	3.7292
657000	5	3	3	8.83924	9.56026	8.85549	4.52192	4.39165	4.38144
658000	4	4	3	9.05605	9.52828	9.00412	4.15608	4.34531	4.04422
659000	4	4	3	9.16063	9.07014	9.18087	3.46188	3.90765	3.50828
660000	4	3	3	9.06916	9.12034	9.17885	3.89677	3.49431	3.71294
661000	4	3	3	9.29838	8.88015	9.26396	3.77575	3.72897	3.76315
662000	4	4	3	9.42444	9.34309	9.05254	3.99873	3.95285	3.73211
663000	4	4	3	9.52622	9.14881	8.53559	3.60856	4.34586	3.42576
664000	4	4	3	9.43766	8.77808	8.72347	3.49655	4.7056	5.15923
665000	4	3	3	9.732	9.00439	8.41387	3.63022	3.82068	4.70738
666000	4	3	3	9.48512	9.20961	9.3282	4.26921	3.88466	4.13742
667000	4	4	3	9.39816	9.40437	8.70284	3.59782	3.63304	3.63227
668000	4	4	3	9.10795	9.32711	9.2328	3.59147	3.57616	3.68232
669000	3	4	4	9.17376	9.33994	8.91959	3.90217	3.83939	4.86392
670000	4	4	3	9.0364	8.96344	8.83286	3.64689	4.54123	3.72089
671000	4	4	3	8.81511	8.59499	8.82763	3.80191	4.68743	3.60082
672000	2	4	4	8.95775	9.07891	8.94492	3.48972	4.18647	3.37118
673000	4	4	3	9.05011	8.58431	8.62697	3.67414	4.63736	4.19039
674000	4	4	3	8.96254	8.87899	8.90152	3.48179	3.79738	4.58164
675000	4	4	3	8.85254	9.13222	9.13794	3.43213	3.42863	3.92063
676000	4	4	3	8.899	9.27605	8.94625	4.49268	4.50212	3.85
677000	4	4	3	9.12193	8.97207	9.21151	3.87177	3.88563	3.62069
678000	4	4	4	9.10587	9.08963	8.15055	4.34958	3.72908	3.45147
679000	4	4	3	9.03795	9.00189	8.56948	3.48574	3.62589	3.44472
680000	4	4	3	8.62787	9.26387	9.25105	4.01435	3.72259	4.1747
681000	3	4	3	8.83516	9.16107	8.60756	3.68799	3.61023	4.10646
682000	4	4	3	8.91932	8.70646	8.22574	3.77796	3.62935	3.93799
683000	4	4	3	8.52275	8.89945	8.30054	3.75309	3.4818	4.00542
684000	4	4	3	9.60263	8.6253	8.78382	3.70961	3.49864	4.06726
685000	4	4	4	9.29189	10.2093	8.98965	3.98242	3.88693	3.67355
686000	4	4	3	9.08415	9.02334	8.50848	3.44478	3.54612	3.93722
687000	4	4	3	9.37833	9.29721	8.45202	3.83268	3.96956	3.61885
688000	4	4	3	9.17037	9.38762	8.43252	3.45081	3.50751	3.75305
689000	4	4	3	9.26461	9.56163	8.61238	3.80696	3.48571	3.47961
690000	4	4	3	8.89697	9.05776	8.2413	3.505	4.33769	3.53736
691000	4	4	3	9.08521	9.87252	8.71619	3.8625	3.66849	3.86638
692000	4	4	3	8.5431	9.14537	8.724	3.97594	4.09494	3.65749
693000	4	4	3	9.16648	9.8544	8.62024	3.77225	3.73344	3.58579
694000	4	4	3	9.07379	9.45595	9.14036	3.67688	3.54989	3.60382
695000	4	4	3	9.17378	9.28477	8.48147	3.29819	3.53045	4.11109
696000	4	4	3	9.09445	9.22929	8.90018	3.89094	3.90758	3.83236
697000	4	4	3	8.91111	9.61739	8.5275	3.21755	4.26687	3.85356
698000	4	4	3	8.61545	9.3558	9.29961	3.47266	3.6541	3.99532
699000	4	4	3	8.99394	9.64915	9.28647	3.48926	3.68079	3.62772
700000	4	4	3	8.66165	9.12352	9.61476	3.7029	3.42726	3.82003
701000	4	4	3	8.5602	9.26579	9.01129	4.29483	4.45939	3.45769
702000	4	4	3	9.16342	9.15083	8.57067	3.79575	3.51473	3.62621
703000	4	4	3	8.95962	9.11932	8.73246	3.24435	3.76411	3.65092
704000	3	3	3	8.36921	9.43265	8.97981	3.67947	4.07878	3.95735
705000	4	4	3	9.16092	9.5358	8.66775	3.50421	3.58884	3.68014
706000	4	4	3	9.27398	9.31773	8.49816	3.46331	3.51276	3.59735
707000	3	4	3	9.3693	9.42976	8.63603	3.60919	3.77261	3.88884
708000	4	4	3	8.76857	8.29556	9.12805	3.88952	3.68819	3.63721
709000	4	4	4	9.20234	9.08338	8.96764	3.86463	4.46482	3.49522
710000	4	4	4	9.19846	8.79643	8.84308	3.65047	4.12218	3.4312
711000	3	4	3	8.73992	8.53917	8.64292	3.71767	4.41537	3.7937
712000	4	4	3	9.13974	9.16706	8.54456	3.84771	3.73596	3.50706
713000	4	4	3	9.16952	9.11952	8.51673	4.18903	3.55759	3.40359
714000	4	3	3	8.74371	8.93712	8.6808	3.5578	3.80306	3.49232
715000	4	4	3	9.34622	9.78833	8.55393	4.23881	3.85157	3.70726
716000	4	4	3	8.71819	9.13996	8.7905	4.55957	4.71492	3.66793
717000	4	4	3	9.53708	8.81795	8.25041	3.61974	3.97022	3.59273
718000	4	4	3	8.78507	8.58339	8.77842	3.72707	4.8387	3.54824
719000	4	4	3	9.86744	9.0668	8.90114	3.53295	3.74562	3.91522
720000	4	4	4	9.5735	8.4833	8.61992	4.5604	4.61919	3.56855
721000	3	4	3	9.46988	9.12589	9.22841	4.74173	4.09478	3.63875
722000	4	4	3	9.54851	9.05513	8.68227	4.09578	3.74747	3.82166
723000	4	4	3	9.84919	9.13025	8.52944	4.11791	4.51519	3.73862
724000	4	3	3	8.99001	9.51368	8.64158	3.7682	4.59461	3.42743
725000	4	4	4	9.28964	8.95103	9.24321	3.90505	3.47682	3.76953
726000	4	4	3	9.59143	8.9138	9.46778	3.54804	3.91585	3.36444
727000	4	4	3	9.02428	8.34937	8.96726	4.2809	4.84053	3.43354
728000	4	4	3	9.24343	9.2344	8.23906	4.47121	3.73611	3.48382
729000	4	4	3	9.58413	9.03263	8.89608	5.13784	3.43198	3.67154
730000	3	4	3	8.84508	8.61695	8.82199	4.52322	3.77384	3.3295
731000	4	4	3	9.04014	9.17349	8.59087	3.92562	4.10769	3.66024
732000	4	4	3	9.10102	8.90657	8.3502	4.10986	3.72776	3.65942
733000	4	4	3	9.09319	8.77509	8.72755	4.04251	3.88878	3.66767
734000	4	4	3	8.95371	8.80501	9.06822	3.6774	3.45546	3.5244
735000	4	4	3	9.10529	9.08776	9.10508	3.60139	4.04214	3.82629
736000	4	4	3	8.89824	9.53533	9.24582	4.50513	3.87498	3.79079
737000	4	4	3	8.84597	9.15162	9.66264	5.29219	4.04787	3.42479
738000	4	4	3	8.82909	9.17419	9.12318	3.49278	3.88759	3.70504
739000	4	4	4	8.96248	9.94707	9.21675	4.91405	3.87399	3.84225
740000	4	4	3	8.67013	9.55135	8.62539	3.80084	4.01175	3.44363
741000	3	4	3	9.16661	9.7178	8.64119	3.96406	3.98138	3.7916
742000	4	4	3	9.02895	9.3802	8.99596	3.99968	3.76792	3.85168
743000	4	3	3	9.4317	9.36255	9.12251	4.52532	3.81378	3.66177
744000	4	4	3	8.84761	9.1136	8.74518	4.51133	4.26425	3.75586
745000	4	4	3	9.02924	8.9087	8.59135	3.65657	4.53768	3.5043
746000	3	3	3	9.00362	8.89803	8.40978	4.43374	3.75853	3.71496
747000	4	3	3	9.20743	8.7988	8.6291	3.8036	3.80221	3.86075
748000	4	4	3	8.66555	9.35326	8.24566	4.27273	4.33601	3.75927
749000	3	3	3	9.21901	9.43041	8.53123	4.22058	4.10097	4.34081
750000	4	4	3	9.30516	9.08037	9.83162	4.54834	4.15421	4.10843
751000	4	4	3	9.25255	9.7662	9.31301	4.24994	4.50719	3.83808
752000	4	4	3	9.02993	9.49433	8.86416	4.1153	3.84615	3.46123
753000	3	4	3	9.20467	9.59642	8.86172	4.63342	3.73025	3.55586
754000	3	4	3	9.67634	9.08465	8.69343	4.929	4.03056	3.61084
755000	3	4	3	9.08821	9.31705	9.24842	4.78104	5.28743	3.52006
756000	3	4	3	9.16369	8.56627	8.78033	3.68729	5.39167	3.75582
757000	4	4	3	9.17785	9.13662	8.58939	4.72129	5.22117	3.39531
758000	4	4	3	8.9695	9.35345	9.10571	3.50067	4.01641	3.65519
759000	4	4	3	9.44711	9.53449	8.79841	3.81307	3.34445	3.81997
760000	4	4	3	9.2719	8.94878	9.05575	4.53071	3.85194	4.05368
761000	4	4	3	9.13963	9.53469	8.81486	3.81856	3.58341	3.93052
762000	4	4	3	8.28147	9.25723	8.98056	4.47397	3.18424	3.93981
763000	4	4	3	9.16106	9.42306	8.98742	3.64312	4.01819	4.09559
764000	4	4	3	9.12256	8.96521	9.22767	3.80685	3.97003	3.77787
765000	4	4	3	8.9313	9.47646	8.94059	3.96167	4.19949	3.98374
766000	4	4	3	9.57125	8.95654	8.85426	4.21362	3.63337	3.51866
767000	4	4	3	9.11343	9.5159	8.4091	4.02017	3.95531	3.77416
768000	4	4	3	9.74419	9.18976	8.75711	3.4563	4.88829	3.50635
769000	4	4	3	9.08886	9.44518	8.88443	3.98635	4.26	4.03433
770000	4	4	3	9.45951	9.48352	8.83875	4.0776	3.66297	3.61422
771000	4	4	3	9.35413	10.2423	8.594	4.0819	3.85478	3.54022
772000	4	4	3	9.40992	9.58624	8.88108	3.65572	4.2091	3.44013
773000	4	4	3	9.21452	10.1953	8.5576	4.66805	4.75573	4.09675
774000	4	4	3	9.2843	9.89281	8.7432	3.95143	3.94454	3.70801
775000	4	4	3	9.11472	9.44214	8.81941	3.60124	3.83408	3.69216
776000	4	4	3	9.25301	9.01337	8.5788	3.56394	3.88157	3.55508
777000	4	4	3	8.68842	9.88146	8.41965	4.54038	3.79755	3.7986
778000	4	4	3	8.76447	9.47793	9.10054	4.7423	4.31916	3.63778
779000	4	4	3	8.87878	9.40724	9.1083	3.90326	3.68156	4.02749
780000	4	4	3	9.03246	9.37909	9.01395	3.91327	3.37924	3.66411
781000	4	4	3	8.93182	9.54403	9.34801	4.07349	3.87474	3.65905
782000	4	4	3	9.17439	9.17645	8.92668	4.41029	3.87209	3.60961
783000	2	4	3	9.03948	9.56037	8.36682	3.55376	4.01662	3.68597
784000	3	4	3	8.87097	9.7983	8.6217	4.73323	4.06042	4.23865
785000	4	4	3	9.08578	9.57855	9.66938	3.56562	4.09188	4.06436
786000	4	4	3	9.12979	9.31312	9.12064	3.96869	3.90029	4.06705
787000	4	4	3	9.71043	9.52678	8.52364	3.88125	3.70516	3.48433
788000	3	4	3	9.24814	9.73337	8.90875	4.24959	3.72851	4.07738
789000	4	4	3	9.2536	9.36067	9.23171	4.4247	3.72443	3.5095
790000	4	4	3	9.09643	8.97382	8.93265	4.88727	4.05222	3.52121
791000	4	4	3	9.31564	9.15858	8.49684	3.51377	4.06868	3.75475
792000	4	4	3	8.92967	9.15028	8.74787	3.61814	3.35193	3.94446
793000	4	4	3	8.93727	9.57287	8.94975	4.75067	4.20035	3.48049
794000	4	4	3	8.75244	9.39271	8.76359	3.44007	3.29717	3.72137
795000	4	4	3	9.07334	9.48005	8.68995	4.8638	3.35306	3.47874
796000	4	4	3	9.12692	9.58113	8.32136	4.37618	4.36235	3.62288
797000	4	4	4	9.32513	8.97532	8.89817	3.78725	3.96165	3.52177
798000	4	4	3	8.95608	9.78994	9.02479	4.67437	4.76657	3.67452
799000	4	3	3	9.18358	9.08305	8.97225	3.84714	3.93432	3.81001
800000	4	4	3	9.08853	8.77795	9.10706	4.81042	5.02081	4.06144
801000	4	4	3	9.10201	8.88213	8.39603	3.56129	4.82591	3.34685
802000	4	4	3	8.89902	8.32569	9.00243	3.90161	4.85726	3.79297
803000	4	4	3	8.88666	8.72153	8.95582	4.77066	4.40285	3.41435
804000	4	4	3	9.48168	8.4584	8.67553	3.74274	3.54056	3.55193
805000	4	4	3	8.92979	8.71987	8.77053	3.83548	4.55159	3.85564
806000	4	4	3	9.33687	8.6389	8.96705	3.75162	4.44379	3.6905
807000	4	3	3	9.11414	9.62324	8.49156	4.24471	4.27791	3.58381
808000	4	4	3	9.4276	9.08371	9.20028	3.65288	3.3706	3.33075
809000	4	4	3	9.05893	9.52051	8.6586	3.81913	4.12016	3.43647
810000	4	4	3	9.27915	9.25084	8.49467	4.16298	3.93312	3.97356
811000	4	4	3	8.89722	9.47968	8.31168	4.19191	3.858	3.52735
812000	4	4	3	9.36561	9.24411	8.63726	4.88269	3.6819	3.99451
813000	4	4	4	9.21935	8.87372	8.68355	3.61089	4.16713	3.67068
814000	4	4	4	9.21651	9.39568	8.6735	4.21402	4.12588	4.61474
815000	4	4	3	9.20797	9.43619	8.90067	3.80286	4.00893	3.31521
816000	3	4	3	9.40261	9.53622	8.81536	3.82505	4.16553	3.52411
817000	4	4	4	9.23837	8.93392	8.95527	3.94037	4.48661	3.46857
818000	4	3	4	9.20226	9.09545	8.45553	3.97962	3.80195	4.05248
819000	4	4	3	9.29086	8.59044	9.09064	3.67961	3.37936	3.55183
820000	4	3	3	9.19133	9.20622	8.35828	3.90606	4.53597	4.43307
821000	4	3	3	9.00038	8.57155	8.74992	3.52409	4.53265	3.95502
822000	4	3	3	8.73621	8.76544	8.54895	4.69496	3.93073	3.68546
823000	4	3	3	9.17843	8.7044	8.75619	3.66603	4.48849	3.55613
824000	4	3	3	9.68155	8.8439	9.32288	3.44634	3.91226	3.87279
825000	4	3	4	9.23762	8.92393	8.90365	4.3216	3.61704	3.45013
826000	4	4	3	9.1765	9.09569	8.16146	4.17172	4.34506	3.67491
827000	3	3	3	9.797	8.7592	8.83148	3.60748	3.84319	4.00008
828000	4	3	4	9.16421	9.22643	8.58416	3.79606	4.17125	4.30176
829000	3	3	3	9.21649	8.67194	8.80868	3.66442	4.079	4.01251
830000	4	3	3	9.40273	8.89191	9.06045	3.7977	3.82859	4.34274
831000	4	3	3	9.34071	8.56547	8.58176	3.46988	4.87735	3.74532
832000	4	3	3	8.95285	8.55251	8.76905	4.49807	4.06829	3.50145
833000	4	3	3	9.22825	9.2317	8.61968	4.02435	3.74308	3.43648
834000	4	3	4	9.1316	8.98796	8.54136	3.73102	4.15388	4.73356
835000	4	3	3	9.14665	8.99371	9.02939	3.7741	4.26301	4.57039
836000	4	3	3	9.0375	8.91263	8.96016	3.81653	4.22314	4.48738
837000	4	3	3	9.09237	10.1208	8.87265	4.09207	4.52277	3.46735
838000	4	3	4	9.36498	9.72026	8.52712	4.0232	4.06028	4.59136
839000	4	3	3	9.37718	9.47944	8.68121	4.0906	4.85397	3.41116
840000	4	3	3	9.30217	9.72696	9.22162	3.93052	4.1448	3.29659
841000	4	3	3	9.0583	9.11302	8.62096	4.06469	4.2054	4.04629
842000	4	3	3	9.45633	9.01442	8.82726	4.0376	4.20431	3.47945
843000	4	3	3	8.98925	9.3608	9.04148	3.76227	3.56951	3.80867
844000	4	3	3	8.98479	8.75882	8.87186	4.01814	4.39486	3.89568
845000	4	3	4	9.0885	9.3024	9.10207	3.94189	3.78221	3.82557
846000	4	3	3	8.96788	9.05992	8.83437	4.591	4.58401	3.40166
847000	4	3	3	9.46916	9.22099	9.44829	3.83944	3.88937	4.28665
848000	4	3	3	8.77163	9.03306	8.96015	4.12903	3.81105	3.65015
849000	4	3	3	9.47862	8.77467	9.56361	4.22402	4.11297	4.27291
850000	4	3	2	8.79428	9.06824	9.68229	4.69157	4.09128	3.70752
851000	4	3	3	9.24265	9.22047	9.46576	4.20658	4.051	3.60191
852000	4	3	3	9.24516	8.67942	9.68254	3.88748	3.9915	4.185
853000	4	3	3	8.93618	8.74377	9.65568	4.05316	4.60358	3.56132
854000	4	3	3	8.82147	9.01872	9.46077	4.51757	4.81657	3.95081
855000	4	3	2	9.32025	8.93555	9.40418	3.66392	4.1006	3.93035
856000	4	3	3	8.68098	9.4612	9.26564	4.57131	4.04714	3.69566
857000	4	3	3	8.99951	9.18469	9.25729	3.96446	4.05143	3.78685
858000	4	2	3	9.43106	9.59178	8.97167	3.74666	5.33889	3.53986
859000	4	3	3	9.12879	9.27676	9.3344	4.81519	3.94657	3.77576
860000	3	3	3	9.0347	9.35886	9.26643	3.51262	5.40477	3.62602
861000	4	3	3	8.94106	8.98286	9.80818	4.07595	4.35097	3.7112
862000	4	3	3	9.23564	9.06482	9.69265	3.62432	4.00931	3.25593
863000	4	3	3	9.30594	8.73361	9.67166	4.00695	4.92248	4.02867
864000	4	3	3	9.20907	9.09324	9.27271	4.08452	4.45461	3.5571
865000	4	3	2	9.06438	9.23038	9.30162	4.17135	4.36111	4.12236
866000	4	2	3	8.87421	9.68203	8.7005	4.80611	4.02664	4.21196
867000	4	3	3	9.22108	8.99305	8.81101	3.56599	4.55387	4.15227
868000	4	3	2	9.04589	8.89205	9.03565	4.62637	4.16367	3.99744
869000	4	3	3	8.27371	8.78527	9.53251	4.94309	4.22315	4.0248
870000	4	3	3	9.07255	9.45051	10.1456	4.19582	3.97349	3.46194
871000	4	3	3	8.76193	9.35831	9.5292	5.11104	3.6044	4.04644
872000	3	3	3	9.06886	8.91014	9.13667	3.94854	4.06215	3.82382
873000	3	3	3	8.89247	9.18326	8.88859	4.54437	4.07571	3.59778
874000	4	3	3	8.76445	9.01336	9.8637	4.87021	4.13465	4.09796
875000	3	3	3	8.2229	9.21304	9.92777	4.89582	4.18471	3.6951
876000	4	3	3	8.83141	9.09631	8.80021	4.96101	3.80159	3.79349
877000	3	3	3	9.07255	9.08392	9.20432	4.9664	4.02964	3.65581
878000	4	3	2	8.82505	8.85161	9.20829	4.47229	4.00171	3.78384
879000	4	4	2	9.12702	9.2975	9.59091	3.99597	3.89436	4.07229
880000	4	3	3	8.83778	8.88042	9.0306	5.00618	3.82385	3.53737
881000	4	3	3	8.86446	8.86031	9.19068	4.12723	3.59691	4.1159
882000	4	3	3	9.36993	8.968	9.3123	4.33177	4.15665	3.83713
883000	4	3	2	8.96483	8.85525	9.37436	4.47223	3.38693	3.82546
884000	4	3	4	8.92046	8.98569	9.43871	3.77392	3.46325	4.23453
885000	4	2	3	8.90145	9.70474	9.21053	4.36291	4.94217	3.36847
886000	4	3	3	9.31999	9.64152	9.53405	3.86864	4.32552	4.56132
887000	4	3	3	9.12291	9.10532	9.09699	4.22034	4.52575	4.0255
888000	4	3	3	9.49123	9.10559	9.51389	4.14817	3.84504	3.65174
889000	4	3	3	9.45158	9.02078	9.60103	3.77644	4.13926	3.58045
890000	4	3	3	8.97826	9.34752	9.10969	3.61256	4.65754	3.71872
891000	4	3	3	8.74498	8.9856	9.41116	4.62516	3.91051	3.89402
892000	3	3	4	8.72081	8.70325	9.3899	4.01389	4.25738	3.74948
893000	4	3	3	9.22318	9.33978	9.46139	3.91538	3.7156	3.82856
894000	4	3	3	8.89379	8.96671	8.91913	4.31396	3.35702	3.52428
895000	3	3	3	8.85209	8.80907	8.92763	3.52576	4.06455	3.52581
896000	3	3	3	8.90548	8.79696	8.79889	4.077	4.22282	3.5987
897000	3	3	3	9.16653	8.57365	8.70303	3.5973	4.35772	4.01883
898000	4	3	3	9.30581	8.90769	8.75111	3.92828	3.83909	3.70034
899000	4	3	3	8.7868	8.65642	8.99713	3.56663	3.72755	3.58405
900000	3	3	3	8.54201	9.05983	8.63437	4.46724	3.96642	4.45948
901000	3	3	3	9.31185	8.88388	8.84057	3.81226	4.50716	3.72089
902000	4	3	3	9.21512	8.91456	8.84017	3.75635	4.09159	3.72335
903000	4	4	3	8.85059	9.16093	8.75772	4.34762	4.33112	3.71895
904000	4	4	3	8.91546	9.17139	9.17478	4.29997	4.0678	3.75412
905000	4	4	3	8.90473	9.02405	8.93523	4.83444	3.51127	4.07516
906000	4	4	3	8.69858	9.37313	8.84929	5.50699	3.99793	3.56581
907000	4	4	3	9.30229	9.739	8.59104	4.77626	4.01159	3.64524
908000	4	4	3	8.80861	9.11202	9.1656	4.05548	3.76269	3.53028
909000	4	4	3	9.27219	9.11387	8.85966	5.14247	3.93129	3.88809
910000	4	4	3	9.53966	9.36206	8.77521	4.4309	4.53163	3.53717
911000	3	4	3	9.27427	9.46969	9.02593	4.12119	4.79375	3.74176
912000	4	4	2	9.4252	9.16877	8.48669	4.13798	4.31785	3.74544
913000	4	4	2	9.18822	9.44939	8.63054	4.44524	4.29671	4.05457
914000	4	4	3	9.32341	9.28038	8.54009	4.1273	4.00755	4.0873
915000	4	4	2	9.17537	9.31659	8.64482	4.06559	3.69034	3.89817
916000	4	4	3	9.55429	9.24152	8.97524	5.04948	4.00243	3.79508
917000	4	4	2	9.57879	8.2918	8.65848	3.77975	3.5727	3.68276
918000	4	4	3	9.22995	8.78479	8.34478	3.73203	3.75739	3.40188
919000	3	4	3	9.29504	8.7297	8.97034	3.70413	4.46824	3.60641
920000	3	4	3	9.26338	9.35087	9.01931	4.16814	4.12796	3.86918
921000	4	4	3	9.24957	8.66729	9.01495	4.12858	4.503	3.78795
922000	4	4	3	9.42415	9.52039	9.48544	4.37727	4.06374	4.46441
923000	3	4	3	9.5728	8.71055	8.95461	4.1036	3.83965	3.45936
924000	4	3	3	9.08978	8.64898	8.58544	4.3035	4.3766	3.4449
925000	3	4	3	9.56397	8.6707	9.18391	4.38785	3.62145	4.20064
926000	3	4	3	8.83101	8.91155	8.94336	4.18355	4.68572	3.44437
927000	3	3	3	9.28602	9.58068	9.04003	3.74927	3.98005	3.65531
928000	3	4	3	9.40347	8.46729	8.98328	4.59559	4.52948	3.42687
929000	4	4	3	8.94496	8.89307	9.61391	5.15644	3.40616	3.78806
930000	4	3	3	9.08957	8.61322	9.02931	4.91501	3.97564	3.49917
931000	4	3	3	8.27331	8.55153	8.74672	5.34043	4.29266	3.63353
932000	3	4	3	9.06349	9.06128	8.51919	5.00114	5.47436	4.31723
933000	3	3	3	9.19295	8.84688	8.89186	3.43772	3.98242	3.70849
934000	3	3	3	8.684	8.53591	8.68513	4.05696	4.27356	3.81817
935000	4	3	3	9.19552	9.01844	8.37173	4.28991	4.90478	3.62333
936000	4	3	3	9.09288	8.73144	8.65735	5.13386	3.64824	3.60918
937000	3	3	3	9.26875	9.4644	8.48592	4.34273	3.56411	3.64469
938000	4	4	3	9.09265	8.87969	9.11911	4.35254	4.38275	3.76229
939000	3	4	3	9.28501	8.92719	8.67555	4.30427	3.727	3.36503
940000	3	4	3	9.09449	8.57057	8.59498	4.64933	3.77574	3.73317
941000	4	4	3	9.31307	8.87641	8.78274	4.67683	3.67094	4.15289
942000	4	4	3	9.38024	9.33014	9.27194	4.15685	4.35276	3.75873
943000	4	4	3	9.29269	8.79256	8.24636	4.28445	3.79481	3.80491
944000	3	4	3	8.7707	8.86333	8.81837	4.57754	4.35676	3.51674
945000	4	4	3	9.09182	9.18196	9.10637	4.41051	3.4903	3.49728
946000	4	4	3	9.28162	8.97345	8.96327	4.53172	4.39729	3.51821
947000	4	4	3	9.27583	8.86616	9.2469	3.79944	3.59174	3.6939
948000	4	4	3	9.14649	9.02647	8.81018	4.21322	4.23284	3.74403
949000	4	4	3	9.15388	8.97486	8.58863	3.85317	3.7375	4.10499
950000	4	3	4	9.23033	8.97128	9.11114	4.40451	4.04921	3.43071
951000	4	3	3	9.87394	9.17524	8.48006	4.52197	3.88193	3.55406
952000	4	4	3	9.65965	8.99525	8.94633	4.29736	4.01679	3.41599
953000	4	4	4	8.83687	9.12345	8.80468	4.02339	3.87884	3.16554
954000	4	4	3	9.04644	9.27685	8.31008	4.62742	4.23022	3.75052
955000	4	4	3	9.26418	9.52964	8.785	4.22655	3.66925	3.39959
956000	4	4	3	9.2929	8.98363	8.59511	4.0075	4.18729	3.35037
957000	4	4	3	9.11801	8.94773	8.41012	3.64568	3.99814	3.92124
958000	3	4	3	8.30144	9.03684	8.56986	5.2891	3.70466	3.8637
959000	3	4	3	8.97494	8.71381	8.4328	4.29901	3.68084	3.46092
960000	3	4	3	9.93463	8.89112	8.73766	3.75806	3.76153	3.9963
961000	3	4	3	9.06239	8.68278	9.04372	5.28811	4.57853	3.7036
962000	3	4	3	9.39767	8.80424	9.20763	3.65951	4.07455	4.31429
963000	3	4	3	9.19645	8.92994	8.98602	4.42545	4.9791	3.9658
964000	3	4	3	9.5722	9.4513	8.66559	4.46861	4.50645	3.32922
965000	4	4	3	9.24175	9.21168	8.7886	4.41468	3.90549	3.84303
966000	4	4	3	9.15653	9.1868	9.29282	3.50181	4.12996	3.52276
967000	4	3	3	9.43086	9.44298	8.8972	3.65062	3.68353	3.48121
968000	4	4	3	8.90493	8.72619	8.3031	4.21895	4.14847	3.58452
969000	4	4	3	9.53545	8.92969	8.82435	3.4019	4.38749	3.89413
970000	4	4	3	8.75147	8.80129	9.11977	3.43095	4.85639	3.96925
971000	4	4	3	9.05526	8.80846	8.67959	5.23322	4.33643	3.39118
972000	4	4	3	9.42962	8.89203	8.62117	4.34561	4.78666	3.91614
973000	4	4	4	9.06671	9.06308	8.86761	4.84398	5.33691	3.36562
974000	4	4	3	9.3435	9.18147	8.93838	3.86931	4.22113	3.73988
975000	4	4	3	8.81043	8.96329	9.12761	4.2853	4.81245	3.69249
976000	3	4	3	8.95264	9.03144	8.47323	3.84979	4.6336	3.6717
977000	4	4	3	9.55065	8.96247	8.88673	4.03277	3.82556	3.77161
978000	4	4	3	9.70824	9.56958	8.43458	3.90064	4.08815	3.64424
979000	4	4	4	8.81706	9.2233	9.13664	3.76187	3.55494	3.77355
980000	4	4	3	9.0079	8.73298	8.40332	3.90767	4.68561	3.94215
981000	4	4	3	9.18078	9.12573	8.62764	3.42446	4.89884	3.98284
982000	4	3	4	8.99959	9.19838	9.07221	3.75678	3.86828	3.85996
983000	4	4	3	9.54449	9.17334	9.19731	3.82885	4.27948	3.99976
984000	4	4	3	9.03244	8.9432	9.31196	3.58044	3.66407	3.48611
985000	4	4	3	9.26739	8.92201	8.62726	3.81935	4.12584	3.41621
986000	4	3	3	9.31864	8.67478	8.92987	4.25497	3.43344	4.02763
987000	4	4	3	8.98079	8.81084	8.78813	4.11765	3.84118	4.04076
988000	3	4	3	9.30119	9.01462	9.05394	4.11954	4.02637	4.61317
989000	4	4	3	9.43169	9.52067	8.96487	4.10465	3.76284	3.68611
990000	4	3	5	9.34671	8.6506	8.84645	4.64216	3.92669	3.98125
991000	4	3	4	9.215	9.13705	9.13741	4.11808	4.78188	4.23011
992000	4	3	3	9.20492	9.12548	9.38667	3.97178	3.98469	3.57115
993000	4	4	3	9.05741	9.09468	9.1303	3.69222	4.6278	3.86355
994000	4	4	3	9.12851	8.65786	8.57926	3.77512	5.25314	3.48541
995000	4	4	3	8.55801	9.04845	9.01258	4.15497	5.14178	3.58826
996000	3	4	4	8.98139	8.82459	9.27536	3.75794	4.19203	3.9191
997000	4	4	3	8.87399	9.29443	8.88312	3.77734	4.43326	3.97092
998000	4	4	3	8.89548	8.7803	8.72781	3.8703	4.00092	3.97604
999000	4	4	3	9.21146	8.67439	8.67734	4.44876	3.96532	4.36821
1000000	4	4	3	9.06351	8.7533	8.38256	3.46673	4.24425	3.69423
