# Supplementary material for: Reconstitution of BNIP3/NIX-mitophagy initiation reveals hierarchical flexibility of the autophagy machinery
Source: Nat Cell Biol. 2025 Jul 25;27(8):1272–87. doi: 10.1038/s41556-025-01712-y (PMC12339401; doi:10.1038/s41556-025-01712-y)
Supplement: Supplementary file 22 — Statistical source data [file 41556_2025_1712_MOESM22_ESM.xlsx]

## Sheet: Ext. Data Fig. 5B
		WT			NIX/BNIP3 DKO #6					Tukey's multiple comparisons test	Mean Diff,	95,00% CI of diff,	Below threshold?	Summary	Adjusted P Value
	- DFP	4.2	2.5	3.8	1.4	0.5	0.5
	+ DFP	69.7	62.4	73.2	11.9	10	4.1			- DFP:WT vs. - DFP:NIX/BNIP3 DKO #6	2.7	-6,354 to 11,75	No	ns	0.7775
										- DFP:WT vs. + DFP:WT	-64.93	-73,99 to -55,88	Yes	****	<0,0001
										- DFP:WT vs. + DFP:NIX/BNIP3 DKO #6	-5.167	-14,22 to 3,888	No	ns	0.3285
										- DFP:NIX/BNIP3 DKO #6 vs. + DFP:WT	-67.63	-76,69 to -58,58	Yes	****	<0,0001
										- DFP:NIX/BNIP3 DKO #6 vs. + DFP:NIX/BNIP3 DKO #6	-7.867	-16,92 to 1,188	No	ns	0.0905
										+ DFP:WT vs. + DFP:NIX/BNIP3 DKO #6	59.77	50,71 to 68,82	Yes	****	<0,0001
